# Supplementary material for: Differential effects of fetal bovine serum and human platelet lysate on mesenchymal stromal cell-mediated support of hematopoietic stem/progenitor cells: a functional and transcriptomic analysis
Source: Stem Cell Res Ther. 2025 Nov 29;17:6. doi: 10.1186/s13287-025-04835-z (PMC12771711; doi:10.1186/s13287-025-04835-z)
Supplement: Supplementary file 2 — Supplementary Material 2. MSC_genes_affect_HSPC.xlsx – Geneset of genes encoding factors previously reported to impact the expansion of HSPC. [file 13287_2025_4835_MOESM2_ESM.xlsx]

## Sheet: Additional_File3_DEG_DirectFBS_
Additional File 3: Differential Effects of Fetal Bovine Serum and Human Platelet Lysate on Mesenchymal Stromal Cell-mediated Support of Hematopoietic Stem/Progenitor Cells: A Functional and Transcriptomic Analysis Maria Catarina Carreira, André Branco, Miguel Casanova, Carolina Smet, Cláudia Lobato da Silva, and Ana Fernandes-Platzgummer * * Corresponding author: ana.fernandes@tecnico.ulisboa.pt
Differential Expressed Genes between Direct FBS-MSC and Direct hPL-MSC. Columns represent: gene name, baseMean (mean of normalized counts of all samples, normalizing for sequencing depth), log2FoldChange (base 2 logarithm of the fold change between Direct FBS and Direct hPL), lfcSE (standard error estimate for the log2 fold change estimate), stat (Wald statistic), pvalue, and padj (p-value adjust…
	baseMean	log2FoldChange	lfcSE	stat	pvalue	padj
PENK	2749.4	-7.7651	0.447122	-17.3669	1.47e-67	1.05e-63
ELN	29031.9	-6.87019	0.39877	-17.2285	1.62e-66	8.68e-63
CLEC3B	154.815	-6.04885	0.364529	-16.5936	7.75e-62	3.31e-58
SMAD9	263.999	-2.22672	0.139787	-15.9295	3.96e-57	1.06e-53
HSPB7	2236.42	-4.31585	0.285502	-15.1167	1.26e-51	2.44e-48
LINC02202	69.0961	-3.8258	0.258505	-14.7997	1.47e-49	2.42e-46
PLPP3	11243.6	-2.66285	0.180073	-14.7876	1.76e-49	2.69e-46
CD4	277.091	-3.18017	0.215539	-14.7545	2.88e-49	4.1e-46
EBF1	798.24	-2.21315	0.150954	-14.6611	1.14e-48	1.53e-45
CSGALNACT1	111.502	-3.31532	0.226505	-14.6368	1.64e-48	2.06e-45
SMAD6	1154.31	-3.03576	0.207465	-14.6327	1.74e-48	2.06e-45
PRUNE2	2093.45	-4.25721	0.292317	-14.5637	4.78e-48	5.38e-45
GREM2	1732.39	-3.01641	0.208088	-14.4958	1.29e-47	1.38e-44
IGFBP4	82376.9	-2.22086	0.157766	-14.077	5.26e-45	4.5e-42
FGF7	9537.41	-4.94505	0.352113	-14.0439	8.39e-45	6.64e-42
LAMB2	14768.6	-1.35864	0.0987521	-13.7581	4.55e-43	3.36e-40
EMX2	292.216	-2.2782	0.165822	-13.7388	5.94e-43	4.23e-40
ACAN	9174.07	-9.02046	0.658507	-13.6984	1.04e-42	7.16e-40
ACTC1	388.223	-5.49343	0.413511	-13.2849	2.83e-40	1.55e-37
SEMA3F	1024.33	-3.08576	0.232557	-13.2688	3.51e-40	1.88e-37
SNTA1	640.536	-1.5645	0.118348	-13.2195	6.77e-40	3.53e-37
CXCL16	173.953	-3.90405	0.302652	-12.8995	4.53e-38	2.31e-35
CYP1B1	13073.1	-4.06872	0.316876	-12.8401	9.77e-38	4.86e-35
AC134043.2	43.171	-3.37274	0.26275	-12.8363	1.03e-37	4.99e-35
SEMA3B	656.483	-2.79541	0.221241	-12.6351	1.35e-36	6.02e-34
CKB	972.95	-3.90978	0.312734	-12.5019	7.29e-36	3.18e-33
ADRA2C	180.111	-3.0079	0.245853	-12.2345	2.03e-34	8.36e-32
PRELP	399.423	-4.97127	0.407403	-12.2023	3.02e-34	1.17e-31
STOM	1532.16	-2.50758	0.206195	-12.1612	5e-34	1.91e-31
CYP1B1-AS1	85.435	-3.27024	0.269009	-12.1566	5.29e-34	1.95e-31
TRPC4	126.149	-3.36065	0.276531	-12.1529	5.54e-34	2.01e-31
HAPLN3	1692.37	-2.95588	0.244882	-12.0706	1.51e-33	5.29e-31
CRYAB	3370.92	-3.3677	0.281826	-11.9496	6.53e-33	2.25e-30
NTRK2	517.469	-6.6647	0.559581	-11.9101	1.05e-32	3.55e-30
TGFBR1	4784.12	-1.40663	0.118628	-11.8575	1.97e-32	6.37e-30
WFDC1	62.8039	-5.56216	0.472704	-11.7667	5.8e-32	1.82e-29
CFD	342.525	-5.48915	0.471208	-11.6491	2.32e-31	6.7e-29
PROSER2	163.596	-2.59695	0.223672	-11.6105	3.64e-31	1.02e-28
KLHL13	275.998	-3.12732	0.271045	-11.538	8.49e-31	2.36e-28
EMX2OS	566.212	-2.86301	0.248746	-11.5097	1.18e-30	3.23e-28
JPH2	159.2	-5.2257	0.465478	-11.2265	3.02e-29	8.17e-27
SHOX	105.641	-5.35958	0.480589	-11.1521	6.99e-29	1.87e-26
A2M	174.641	-6.47003	0.584752	-11.0646	1.86e-28	4.8e-26
PIEZO2	386.673	-6.43204	0.583837	-11.0168	3.17e-28	7.97e-26
MYLIP	145.454	-3.51164	0.320618	-10.9527	6.45e-28	1.6e-25
RAB20	52.8114	-2.97967	0.273456	-10.8963	1.2e-27	2.91e-25
LINC02593	270.978	-3.30064	0.304257	-10.8482	2.03e-27	4.88e-25
DLX3	75.734	-5.62676	0.520206	-10.8164	2.88e-27	6.69e-25
FMOD	742.98	-4.47598	0.416374	-10.7499	5.93e-27	1.35e-24
SMOC1	1869.42	-5.11342	0.477657	-10.7052	9.62e-27	2.16e-24
LEPR	3729.2	-5.49905	0.513991	-10.6987	1.03e-26	2.27e-24
VMO1	52.3074	-5.03643	0.472079	-10.6686	1.43e-26	3.11e-24
TNFAIP2	583.955	-2.70782	0.254668	-10.6327	2.1e-26	4.49e-24
PALM	1192.64	-5.52677	0.523193	-10.5635	4.4e-26	9.13e-24
TNS4	65.2029	-4.43799	0.422449	-10.5054	8.16e-26	1.66e-23
FGFR2	693.414	-2.77282	0.264668	-10.4766	1.11e-25	2.21e-23
KAZN	693.047	-1.61606	0.155339	-10.4035	2.39e-25	4.65e-23
GYG2	106.88	-2.75433	0.267113	-10.3115	6.25e-25	1.17e-22
RIPOR2	43.9004	-5.58039	0.541841	-10.2989	7.12e-25	1.32e-22
NXPH3	140.443	-2.82567	0.275339	-10.2625	1.04e-24	1.88e-22
SLIT3	6979.72	-2.13031	0.208473	-10.2186	1.64e-24	2.91e-22
TENT5A	1475.34	-1.34522	0.132752	-10.1333	3.93e-24	6.89e-22
LINC00968	715.23	-3.18308	0.314163	-10.1319	3.99e-24	6.93e-22
FBLN2	484.35	-4.93995	0.490617	-10.0688	7.59e-24	1.3e-21
JAKMIP3	25.5191	-2.18861	0.218084	-10.0357	1.06e-23	1.8e-21
DAPK1	963.021	-3.14542	0.313713	-10.0264	1.17e-23	1.96e-21
CCR7	44.6118	-2.14379	0.216242	-9.91383	3.62e-23	5.82e-21
CHRM2	12.413	-7.55507	0.762527	-9.90794	3.84e-23	6.13e-21
EPHA5	66.3323	-5.53093	0.563315	-9.81855	9.37e-23	1.43e-20
HSPA2	269.432	-1.65838	0.169373	-9.79127	1.23e-22	1.81e-20
KIAA1671	951.027	-1.75268	0.179933	-9.74077	2.02e-22	2.94e-20
LBH	2061.01	-1.65502	0.170553	-9.70382	2.9e-22	4.17e-20
SLC38A3	22.4399	-4.92892	0.507979	-9.703	2.93e-22	4.17e-20
ATOH8	653.796	-3.48915	0.360214	-9.68633	3.45e-22	4.88e-20
ALCAM	11497	-1.21007	0.125595	-9.63465	5.71e-22	7.97e-20
PRKD1	1207.97	-1.07437	0.111995	-9.59299	8.56e-22	1.16e-19
AC144831.1	233.497	-2.09226	0.218241	-9.58691	9.08e-22	1.23e-19
CHRDL2	22.8566	-6.44745	0.674941	-9.55262	1.26e-21	1.68e-19
EFEMP1	11999	-3.11533	0.326176	-9.55107	1.28e-21	1.69e-19
NPR3	6685.54	-3.07887	0.322529	-9.54603	1.35e-21	1.77e-19
CXCL12	6538.46	-2.78256	0.291876	-9.53337	1.52e-21	1.96e-19
SERPING1	1254.48	-4.88815	0.514263	-9.50516	2e-21	2.53e-19
PTGES	2251.56	-4.02403	0.423477	-9.50238	2.05e-21	2.58e-19
CDH15	76.5496	-3.8645	0.409066	-9.44713	3.48e-21	4.28e-19
CALHM2	1045.35	-1.11304	0.118181	-9.41812	4.59e-21	5.58e-19
SASH1	1897.71	-1.63039	0.173529	-9.39548	5.7e-21	6.84e-19
TNXB	123.35	-4.15232	0.442227	-9.38957	6.02e-21	7.19e-19
ADAMTS7	3761.82	-2.4113	0.258669	-9.32195	1.14e-20	1.32e-18
ADCY9	1468.67	-1.03852	0.11177	-9.29164	1.52e-20	1.73e-18
LINC01111	21.6766	-2.71427	0.292534	-9.2785	1.72e-20	1.92e-18
FOXE1	34.8197	-8.9431	0.964221	-9.27495	1.78e-20	1.98e-18
LBP	37.1356	-9.31795	1.0071	-9.25222	2.2e-20	2.41e-18
CD248	11676.9	-1.99679	0.215973	-9.24555	2.34e-20	2.54e-18
MPPED2	28.4707	-4.32666	0.469487	-9.21572	3.09e-20	3.29e-18
SMAD3	2840.43	-1.57239	0.171067	-9.19169	3.87e-20	4.05e-18
NFE2	33.5437	-3.28714	0.359672	-9.13927	6.29e-20	6.37e-18
PLPPR4	19.8788	-5.22652	0.573948	-9.10626	8.53e-20	8.56e-18
ITGA1	986.297	-1.50308	0.165369	-9.08926	9.97e-20	9.91e-18
AC103982.1	20.1369	-6.1008	0.672969	-9.0655	1.24e-19	1.21e-17
PLPP1	824.875	-1.87449	0.207134	-9.04965	1.43e-19	1.39e-17
APOE	87.6603	-4.02964	0.445625	-9.04268	1.53e-19	1.47e-17
FHDC1	42.2552	-2.4223	0.269545	-8.98662	2.55e-19	2.38e-17
ANGPT4	40.5662	-3.86861	0.432676	-8.94112	3.85e-19	3.53e-17
GCNT4	96.6109	-3.15384	0.352745	-8.94086	3.86e-19	3.53e-17
BPIFB4	10.1364	-7.82679	0.877669	-8.9177	4.76e-19	4.29e-17
GIPR	14.423	-4.61058	0.519823	-8.86953	7.35e-19	6.46e-17
TRH	41.4932	-4.3248	0.488094	-8.86058	7.96e-19	6.97e-17
IRF6	29.2593	-3.20825	0.362579	-8.84842	8.88e-19	7.74e-17
ECEL1	11.8533	-7.38655	0.835126	-8.84483	9.17e-19	7.96e-17
DSTN	25192.6	-1.48043	0.167881	-8.81831	1.16e-18	1e-16
GRIK2	110.5	-2.70279	0.306729	-8.81165	1.23e-18	1.05e-16
RBP4	81.0528	-4.82228	0.547924	-8.80101	1.36e-18	1.15e-16
MBNL1-AS1	401.174	-1.11703	0.127504	-8.76073	1.94e-18	1.61e-16
CEBPA	27.8164	-4.56973	0.522167	-8.75147	2.11e-18	1.73e-16
ANK1	37.1873	-3.84167	0.439022	-8.75053	2.12e-18	1.73e-16
HAAO	17.04	-3.98958	0.457514	-8.72013	2.78e-18	2.23e-16
ATP8B4	17.2879	-4.2756	0.490874	-8.71017	3.03e-18	2.43e-16
ZMYND15	13.711	-4.17972	0.480012	-8.70752	3.11e-18	2.48e-16
HS6ST1	1228.82	-1.77498	0.204121	-8.69569	3.45e-18	2.74e-16
LTC4S	56.9942	-2.17548	0.25022	-8.6943	3.49e-18	2.76e-16
LITAF	1189.04	-1.72186	0.198321	-8.6822	3.88e-18	3.06e-16
CACNA1A	314.344	-2.52896	0.292067	-8.65886	4.77e-18	3.74e-16
FGF7P8	15.5044	-4.12714	0.47708	-8.65085	5.11e-18	3.97e-16
TSPAN15	52.7634	-3.56167	0.411831	-8.64836	5.22e-18	4.03e-16
LINC01505	13.8534	-3.42515	0.396197	-8.64507	5.38e-18	4.12e-16
MUC1	428.115	-1.5307	0.177304	-8.63319	5.97e-18	4.55e-16
AC130371.2	56.5374	-2.23495	0.259014	-8.62869	6.21e-18	4.72e-16
LMOD1	1231.24	-3.39566	0.395384	-8.58826	8.83e-18	6.6e-16
HEY2	24.3346	-3.76477	0.43874	-8.58088	9.41e-18	7.01e-16
PNPLA4	208.177	-1.10631	0.129066	-8.5717	1.02e-17	7.57e-16
PCDH18	2786.79	-1.52112	0.177926	-8.54914	1.24e-17	9.14e-16
LRIG3	642.325	-1.9337	0.226668	-8.53094	1.45e-17	1.07e-15
ENAH	13109.4	-1.44102	0.169014	-8.52605	1.51e-17	1.11e-15
ACE	165.339	-2.77311	0.325786	-8.51207	1.71e-17	1.24e-15
NXNL2	58.8937	-2.64089	0.310403	-8.50796	1.77e-17	1.28e-15
PCSK1	62.0215	-4.13771	0.486559	-8.50403	1.83e-17	1.32e-15
TNFSF15	59.3228	-4.43516	0.521969	-8.49699	1.95e-17	1.4e-15
TNFSF13	27.6694	-1.74939	0.20594	-8.49465	1.99e-17	1.42e-15
ECM2	923.51	-3.37786	0.397754	-8.49231	2.03e-17	1.44e-15
SLC17A7	14.2778	-3.34322	0.395285	-8.45773	2.73e-17	1.94e-15
PLEKHG4	956.754	-2.07429	0.245585	-8.44635	3.01e-17	2.12e-15
ALDH4A1	632.811	-1.57111	0.186129	-8.44096	3.15e-17	2.21e-15
ANGPTL5	20.7183	-5.37568	0.637199	-8.43643	3.27e-17	2.28e-15
MRVI1	464.062	-4.26736	0.506245	-8.42942	3.47e-17	2.4e-15
C1QTNF3	40.3749	-2.36216	0.280262	-8.42837	3.51e-17	2.42e-15
TBC1D8	162.352	-2.82475	0.33536	-8.42303	3.67e-17	2.51e-15
PRRX2	1229.39	-4.45767	0.529409	-8.42009	3.76e-17	2.55e-15
NR1H3	94.1315	-1.51142	0.179514	-8.41952	3.78e-17	2.56e-15
SUSD3	13.545	-4.22187	0.505038	-8.35951	6.3e-17	4.18e-15
PLEKHA6	44.7546	-4.67612	0.559642	-8.35555	6.51e-17	4.3e-15
C3	183.546	-4.8778	0.584217	-8.3493	6.87e-17	4.5e-15
OSR2	143.673	-3.757	0.449991	-8.34906	6.88e-17	4.5e-15
ADAMTS9	124.607	-2.58784	0.310574	-8.33245	7.92e-17	5.13e-15
COL12A1	108072	-1.75103	0.210702	-8.31045	9.53e-17	6.08e-15
DCN	17354	-2.28225	0.274812	-8.30477	1e-16	6.34e-15
RGL3	14.7001	-3.98982	0.480461	-8.30414	1.01e-16	6.36e-15
PTGIR	214.369	-1.53552	0.185111	-8.29511	1.08e-16	6.82e-15
SELENBP1	499.612	-2.10582	0.25408	-8.28802	1.15e-16	7.22e-15
TMEM255A	21.1039	-4.71217	0.568789	-8.28457	1.19e-16	7.41e-15
RABGAP1	2122.7	-1.05898	0.128096	-8.26706	1.37e-16	8.53e-15
NTN4	3010.52	-2.04008	0.24714	-8.25473	1.52e-16	9.35e-15
SORBS2	1428.08	-1.72478	0.209132	-8.24734	1.62e-16	9.92e-15
PI16	36.4536	-7.62092	0.925456	-8.23478	1.8e-16	1.1e-14
C11orf87	641.099	-2.82175	0.34332	-8.21901	2.05e-16	1.24e-14
AC104825.1	99.2181	-1.55772	0.189799	-8.2072	2.26e-16	1.36e-14
ADAMTSL3	47.3798	-4.43976	0.541144	-8.20439	2.32e-16	1.39e-14
IL11RA	562.903	-1.18063	0.144055	-8.19571	2.49e-16	1.49e-14
PSMG3-AS1	375.381	-1.66553	0.203229	-8.19537	2.5e-16	1.49e-14
CRISPLD2	2052.26	-3.56797	0.4358	-8.18716	2.67e-16	1.58e-14
HIP1	1774.53	-1.25895	0.15394	-8.17821	2.88e-16	1.7e-14
FAT4	1118.34	-1.69912	0.208589	-8.14579	3.77e-16	2.19e-14
RASL11A	78.6185	-2.70519	0.332131	-8.14495	3.79e-16	2.2e-14
SOCS2-AS1	11.5085	-4.82427	0.592888	-8.1369	4.06e-16	2.34e-14
IL26	14.3949	-5.17814	0.638073	-8.11528	4.85e-16	2.77e-14
ARRDC4	517.334	-2.10275	0.259334	-8.10827	5.13e-16	2.92e-14
SRRM3	20.6781	-2.43989	0.301045	-8.10475	5.29e-16	3e-14
KRT16	683.382	-4.08522	0.504133	-8.10345	5.34e-16	3.02e-14
AC137936.2	11.2679	-3.48378	0.430043	-8.10101	5.45e-16	3.07e-14
CYB561	1031.69	-1.44904	0.178946	-8.09762	5.6e-16	3.15e-14
CBLB	2444.93	-1.40877	0.174249	-8.08483	6.23e-16	3.49e-14
PPIAP39	5.51009	-6.15054	0.761123	-8.08088	6.43e-16	3.6e-14
ADAMTS9-AS2	12.9263	-3.30413	0.409033	-8.0779	6.59e-16	3.68e-14
ADD3	5932.31	-1.31014	0.162207	-8.077	6.64e-16	3.69e-14
ARRDC2	356.37	-1.20024	0.148905	-8.0604	7.6e-16	4.21e-14
FOLR1	10.9638	-3.60116	0.446796	-8.05998	7.63e-16	4.21e-14
JAG1	2233.58	-2.23156	0.276924	-8.05839	7.73e-16	4.26e-14
MFGE8	18558.5	-1.7461	0.217243	-8.03757	9.16e-16	4.98e-14
VSIR	1469.95	-2.96335	0.370589	-7.99633	1.28e-15	6.89e-14
AL031595.2	13.6517	-3.06583	0.383413	-7.99616	1.28e-15	6.89e-14
MAP3K1	141.814	-1.47484	0.18445	-7.99587	1.29e-15	6.89e-14
BAMBI	645.979	-1.57654	0.197316	-7.98993	1.35e-15	7.21e-14
VGLL3	6941.51	-1.64179	0.205875	-7.97469	1.53e-15	8.08e-14
NCKAP5	64.6471	-2.91379	0.366279	-7.95511	1.79e-15	9.44e-14
ARID5B	3130	-1.13837	0.143262	-7.94607	1.93e-15	1.01e-13
PDE3A	106.177	-1.78318	0.22499	-7.92557	2.27e-15	1.19e-13
RTN4RL1	241.167	-4.25024	0.536872	-7.91668	2.44e-15	1.27e-13
LIMCH1	2245.87	-3.0355	0.383601	-7.91316	2.51e-15	1.3e-13
PODNL1	1439.99	-1.39722	0.176574	-7.91291	2.51e-15	1.3e-13
ENTPD1	191.086	-2.1941	0.277867	-7.89623	2.87e-15	1.48e-13
TACR1	11.668	-4.35563	0.551776	-7.89384	2.93e-15	1.51e-13
AC012349.1	26.7788	-3.53187	0.448933	-7.86725	3.63e-15	1.82e-13
LGMN	1684.81	-2.27478	0.290743	-7.82403	5.12e-15	2.53e-13
P3H2	1051.02	-2.29215	0.293325	-7.81435	5.52e-15	2.72e-13
SAMD11	586.996	-2.99751	0.383681	-7.81251	5.61e-15	2.75e-13
HLA-DPA1	152.21	-3.58796	0.459566	-7.80728	5.84e-15	2.86e-13
SLC16A8	20.3895	-2.01108	0.257893	-7.79813	6.28e-15	3.06e-13
REM1	3.05423	-6.02937	0.774213	-7.78775	6.82e-15	3.31e-13
PDGFD	341.48	-3.28732	0.42216	-7.7869	6.87e-15	3.32e-13
AP001107.3	34.3379	-2.92758	0.376079	-7.78448	7e-15	3.36e-13
ELN-AS1	30.8543	-2.10111	0.270549	-7.76609	8.09e-15	3.87e-13
CYGB	1171.38	-2.94866	0.382264	-7.71368	1.22e-14	5.72e-13
SLC12A7	256.612	-3.67605	0.476697	-7.71149	1.24e-14	5.8e-13
AC018629.1	9.49599	-4.91566	0.63773	-7.70806	1.28e-14	5.92e-13
MAP6	156.972	-1.53757	0.199493	-7.70742	1.28e-14	5.94e-13
HR	257.093	-3.43623	0.446226	-7.70064	1.35e-14	6.24e-13
SECTM1	153.997	-4.41535	0.573462	-7.69947	1.37e-14	6.28e-13
BST1	855.468	-1.22295	0.158863	-7.69813	1.38e-14	6.33e-13
ID4	1555.43	-2.92315	0.37975	-7.69756	1.39e-14	6.35e-13
ANKRD6	309.962	-2.10973	0.274112	-7.69659	1.4e-14	6.38e-13
RMDN2-AS1	12.7717	-3.93415	0.511983	-7.68414	1.54e-14	6.99e-13
STS	1316.29	-1.19567	0.156126	-7.65833	1.88e-14	8.48e-13
AC109466.1	42.3731	-3.76193	0.493017	-7.63043	2.34e-14	1.04e-12
FAM69A	1046.81	-1.10597	0.145028	-7.62593	2.42e-14	1.07e-12
GLTPD2	27.8935	-1.58503	0.207897	-7.62414	2.46e-14	1.08e-12
AC120036.4	15.1935	-3.46763	0.455878	-7.60649	2.82e-14	1.24e-12
DMPK	2089.15	-1.07776	0.141856	-7.59759	3.02e-14	1.32e-12
ZNF135	172.217	-1.32922	0.17499	-7.59595	3.06e-14	1.34e-12
MN1	665.711	-1.87441	0.247039	-7.58752	3.26e-14	1.42e-12
SOCS2	116.107	-4.16753	0.551291	-7.55958	4.04e-14	1.75e-12
37316.1	146.305	-1.22432	0.16197	-7.55897	4.06e-14	1.76e-12
CD14	34.6717	-2.56223	0.339361	-7.55016	4.35e-14	1.87e-12
AL158211.5	40.3805	-1.2467	0.165744	-7.52181	5.4e-14	2.3e-12
ICAM2	18.1643	-2.52583	0.335872	-7.52022	5.47e-14	2.32e-12
PLCL1	114.303	-2.3363	0.31106	-7.51078	5.88e-14	2.49e-12
DAB2IP	1171.39	-1.12327	0.149749	-7.50099	6.33e-14	2.66e-12
ALX4	16.6255	-3.73625	0.498909	-7.48885	6.95e-14	2.91e-12
ZNF395	594.425	-1.35982	0.181585	-7.4886	6.96e-14	2.91e-12
HHIPL2	61.2345	-3.01428	0.402645	-7.4862	7.09e-14	2.95e-12
PRRX2-AS1	4.1125	-5.43756	0.726421	-7.4854	7.13e-14	2.96e-12
TXNIP	1798.85	-3.1408	0.420448	-7.47011	8.01e-14	3.3e-12
SSR4P1	58.1953	-1.10158	0.147828	-7.45177	9.21e-14	3.73e-12
TSPAN18	755.105	-2.77797	0.373112	-7.4454	9.66e-14	3.89e-12
SYCP2	59.0205	-1.0832	0.14583	-7.42785	1.1e-13	4.4e-12
MAP3K8	181.343	-2.36066	0.318222	-7.41829	1.19e-13	4.72e-12
ADARB1	1718.71	-1.53821	0.207808	-7.40207	1.34e-13	5.3e-12
LRP5	1587.13	-1.30455	0.176387	-7.39595	1.4e-13	5.54e-12
AL603840.1	17.3399	-2.72176	0.368073	-7.39463	1.42e-13	5.57e-12
CDC42EP4	647.072	-1.25332	0.169509	-7.39382	1.43e-13	5.58e-12
ALDH3B1	1067.58	-1.17893	0.15981	-7.37707	1.62e-13	6.29e-12
ZNF704	202.335	-2.04707	0.277639	-7.37313	1.67e-13	6.45e-12
CYP11A1	18.6911	-3.52779	0.48082	-7.33703	2.18e-13	8.35e-12
VIT	131.719	-5.3266	0.726164	-7.33525	2.21e-13	8.45e-12
SHISAL1	3575.97	-2.149	0.293556	-7.32058	2.47e-13	9.32e-12
AC016705.2	9.2134	-3.1562	0.431157	-7.32031	2.47e-13	9.33e-12
CDKN1B	814.553	-1.00883	0.137908	-7.31522	2.57e-13	9.67e-12
ZDHHC14	150.893	-1.17014	0.160357	-7.29707	2.94e-13	1.1e-11
SIX2	930.838	-1.30484	0.179715	-7.2606	3.85e-13	1.42e-11
PPP1R14C	74.9032	-3.76647	0.519293	-7.25307	4.07e-13	1.49e-11
SMOC2	23.99	-8.6521	1.1934	-7.24995	4.17e-13	1.52e-11
ASAP3	2295.75	-1.36069	0.187888	-7.24202	4.42e-13	1.61e-11
IL7R	119.52	-2.35402	0.325733	-7.22684	4.94e-13	1.8e-11
ZNF436	492.462	-1.21719	0.168517	-7.22298	5.09e-13	1.84e-11
MYO5B	16.0389	-3.7741	0.522875	-7.21798	5.28e-13	1.91e-11
AC099066.2	71.965	-2.13117	0.29526	-7.21795	5.28e-13	1.91e-11
AC120049.1	50.0746	-2.7811	0.385697	-7.21057	5.57e-13	2.01e-11
ENPP2	3952.96	-1.8541	0.257987	-7.1868	6.63e-13	2.38e-11
FAM110A	204.043	-1.27345	0.177333	-7.18114	6.91e-13	2.47e-11
LINC01293	11.5639	-6.27243	0.876202	-7.15866	8.15e-13	2.89e-11
RILPL2	579.482	-1.00652	0.140837	-7.14668	8.89e-13	3.14e-11
LINC01085	14.4081	-4.17919	0.585238	-7.141	9.27e-13	3.26e-11
PPP1R14A	376.398	-5.00417	0.700781	-7.14085	9.28e-13	3.26e-11
IQCN	186.635	-2.23936	0.313895	-7.1341	9.74e-13	3.41e-11
ATP5PBP5	15.3879	-2.10323	0.294981	-7.13004	1e-12	3.5e-11
AF165147.1	22.9098	-2.11292	0.296459	-7.12719	1.02e-12	3.57e-11
PTX3	12258.3	-3.32442	0.467299	-7.11412	1.13e-12	3.92e-11
ADAMTS10	852.243	-1.38586	0.194901	-7.1106	1.16e-12	4.01e-11
MEGF6	6894.01	-2.45555	0.345922	-7.09856	1.26e-12	4.35e-11
SAMD5	122.943	-3.23961	0.456593	-7.09518	1.29e-12	4.45e-11
KYNU	15.6606	-3.90108	0.549863	-7.09464	1.3e-12	4.46e-11
SFRP4	639.086	-4.31939	0.60937	-7.08829	1.36e-12	4.65e-11
FZD5	299.295	-1.83224	0.258679	-7.08306	1.41e-12	4.8e-11
LMO2	14.4082	-2.69513	0.380638	-7.08056	1.44e-12	4.88e-11
SYNPO2	4044.81	-3.81905	0.539764	-7.07541	1.49e-12	5.05e-11
HLA-DMA	214.589	-2.4867	0.351621	-7.07209	1.53e-12	5.15e-11
RAB23	2221.61	-1.05934	0.149821	-7.07071	1.54e-12	5.2e-11
SETBP1	521.07	-1.91485	0.270838	-7.0701	1.55e-12	5.21e-11
TTC9	21.8923	-2.9965	0.4246	-7.05722	1.7e-12	5.69e-11
RARA	1442.43	-1.13232	0.160529	-7.05369	1.74e-12	5.83e-11
LINC00933	35.0526	-1.73585	0.246212	-7.05021	1.79e-12	5.97e-11
RADIL	51.6317	-1.82264	0.258541	-7.04971	1.79e-12	5.98e-11
GPM6B	52.0237	-2.21582	0.314705	-7.04095	1.91e-12	6.36e-11
CRLF1	1515.93	-4.29205	0.614335	-6.9865	2.82e-12	9.27e-11
CPZ	23.0423	-4.26318	0.610353	-6.98477	2.85e-12	9.37e-11
NOTCH3	7760.05	-1.98226	0.283819	-6.98425	2.86e-12	9.38e-11
ZNF300P1	68.9321	-1.68009	0.240667	-6.98096	2.93e-12	9.58e-11
S100B	33.5827	-2.63976	0.378252	-6.97885	2.98e-12	9.68e-11
WHAMMP3	117.125	-1.68605	0.241627	-6.9779	3e-12	9.73e-11
FGD4	112.148	-2.7537	0.394655	-6.9775	3e-12	9.75e-11
PLEKHS1	10.5224	-5.19126	0.744155	-6.97604	3.04e-12	9.83e-11
MID1	1490.25	-1.28698	0.184544	-6.97383	3.08e-12	9.97e-11
EPDR1	2180.27	-1.89036	0.271094	-6.97309	3.1e-12	1e-10
AC233723.2	37.1133	-1.46986	0.210857	-6.97089	3.15e-12	1.02e-10
CABLES1	566.916	-1.41199	0.202763	-6.96374	3.31e-12	1.06e-10
SEMA6D	149.757	-2.29427	0.329979	-6.95276	3.58e-12	1.15e-10
LINC02518	7.14144	-5.60954	0.806813	-6.95271	3.58e-12	1.15e-10
MROH8	28.0545	-1.5604	0.224552	-6.94892	3.68e-12	1.18e-10
LGALS2	23.3622	-1.704	0.245891	-6.92988	4.21e-12	1.34e-10
ZNF423	266.909	-3.68373	0.531854	-6.9262	4.32e-12	1.37e-10
FBLN7	220.404	-2.35735	0.340402	-6.92519	4.35e-12	1.38e-10
LINC00921	13.6226	-1.72658	0.249484	-6.9206	4.5e-12	1.42e-10
KRT86	39.9627	-2.68533	0.388038	-6.92029	4.51e-12	1.42e-10
ETNK2	17.6727	-2.95352	0.426947	-6.91778	4.59e-12	1.44e-10
FLNB	7933.71	-1.45444	0.210581	-6.90682	4.96e-12	1.55e-10
TNFSF13B	35.7666	-2.02676	0.293494	-6.9056	5e-12	1.56e-10
IGF2	23.1724	-6.5584	0.950464	-6.90021	5.19e-12	1.62e-10
STK38L	3014.87	-1.28331	0.186019	-6.89881	5.24e-12	1.63e-10
ZNF415	136.286	-1.32881	0.192685	-6.89627	5.34e-12	1.66e-10
LINC00982	121.347	-1.73142	0.251096	-6.89544	5.37e-12	1.67e-10
SFRP2	22.7431	-3.90634	0.567229	-6.88672	5.71e-12	1.76e-10
CASP17P	19.9886	-2.61615	0.379895	-6.88651	5.72e-12	1.76e-10
EPHX1	2498.53	-1.73096	0.251397	-6.88538	5.76e-12	1.77e-10
GHR	252.094	-1.33313	0.19406	-6.86968	6.43e-12	1.97e-10
SOX18	21.3437	-5.08373	0.740887	-6.86167	6.81e-12	2.08e-10
GPRC5C	30.7832	-4.11756	0.600163	-6.86074	6.85e-12	2.09e-10
LGI4	17.1575	-2.89942	0.42334	-6.84893	7.44e-12	2.25e-10
SIPA1L2	81.983	-1.99574	0.29153	-6.84577	7.61e-12	2.3e-10
HLA-DMB	22.2306	-4.25698	0.622502	-6.8385	8e-12	2.41e-10
FAM107B	805.534	-1.17008	0.17123	-6.83334	8.3e-12	2.49e-10
PPP1R3C	2416.41	-2.06745	0.302897	-6.82559	8.76e-12	2.62e-10
FOXC1	1606.45	-1.25149	0.183424	-6.82293	8.92e-12	2.67e-10
CABCOCO1	18.1636	-2.31228	0.338972	-6.82144	9.01e-12	2.68e-10
C6orf132	320.701	-1.59241	0.23405	-6.80371	1.02e-11	3.03e-10
ELANE	11.9064	-4.74428	0.697849	-6.79844	1.06e-11	3.14e-10
SLC12A1	16.6268	-3.18937	0.469463	-6.79366	1.09e-11	3.24e-10
TMEM30B	28.4543	-2.32734	0.342737	-6.79045	1.12e-11	3.3e-10
ARHGEF5	197.99	-1.11506	0.164317	-6.78601	1.15e-11	3.4e-10
HSD11B1	15.1856	-5.15972	0.76041	-6.78544	1.16e-11	3.41e-10
NFIA	217.192	-1.32653	0.195527	-6.78437	1.17e-11	3.42e-10
MMP28	23.8988	-4.64764	0.685317	-6.78174	1.19e-11	3.48e-10
KLHL30	19.4017	-4.39021	0.64742	-6.78109	1.19e-11	3.49e-10
HAS3	224.456	-2.6169	0.386141	-6.77705	1.23e-11	3.58e-10
SLC27A3	243.691	-1.04438	0.154156	-6.7748	1.25e-11	3.62e-10
LINC02120	3.09646	-4.89108	0.722025	-6.77412	1.25e-11	3.63e-10
CLCNKA	8.27612	-3.72388	0.549982	-6.77091	1.28e-11	3.71e-10
ADAMTS5	927.545	-1.83284	0.271285	-6.75614	1.42e-11	4.09e-10
SLC8A3	9.69521	-2.99691	0.443999	-6.74981	1.48e-11	4.25e-10
VSTM4	625.636	-1.38676	0.205847	-6.73684	1.62e-11	4.62e-10
CITED2	7546.12	-1.05296	0.156352	-6.73455	1.64e-11	4.69e-10
SCARA5	6.31822	-7.17678	1.06709	-6.72556	1.75e-11	4.98e-10
LAYN	988.548	-1.18293	0.176098	-6.71744	1.85e-11	5.23e-10
FSHR	17.2612	-6.84089	1.01966	-6.70898	1.96e-11	5.53e-10
AL645608.2	32.2968	-2.58677	0.386559	-6.69179	2.2e-11	6.19e-10
TRAF1	160.264	-1.89915	0.284198	-6.6825	2.35e-11	6.55e-10
PDE4D	466.79	-1.5139	0.226563	-6.68203	2.36e-11	6.57e-10
ARHGAP28	294.696	-1.69865	0.25478	-6.66711	2.61e-11	7.24e-10
COL9A3	7.54577	-3.88233	0.582805	-6.66147	2.71e-11	7.49e-10
LYNX1	679.547	-1.98377	0.297877	-6.65969	2.74e-11	7.57e-10
GMNC	30.931	-3.83041	0.575373	-6.65726	2.79e-11	7.68e-10
HIST2H2BE	263.877	-1.13836	0.17148	-6.63846	3.17e-11	8.66e-10
CYP4X1	14.6905	-3.62516	0.546299	-6.63586	3.23e-11	8.78e-10
DMKN	133.96	-3.83706	0.578542	-6.6323	3.3e-11	8.99e-10
AL391056.1	15.7021	-3.92312	0.592979	-6.61595	3.69e-11	9.9e-10
FAM178B	4.2242	-4.48924	0.679136	-6.61021	3.84e-11	1.03e-09
LINC02600	13.0186	-2.48632	0.376156	-6.6098	3.85e-11	1.03e-09
IFITM1	240.724	-2.46452	0.373276	-6.60241	4.05e-11	1.07e-09
RIPK4	23.8015	-5.58661	0.846859	-6.59685	4.2e-11	1.11e-09
RCAN2	575.049	-1.54233	0.233813	-6.59644	4.21e-11	1.12e-09
ELOVL3	27.2797	-2.57857	0.390943	-6.59576	4.23e-11	1.12e-09
TPD52L1	648.525	-2.0614	0.313157	-6.58263	4.62e-11	1.22e-09
FGF7P4	3.42415	-5.2297	0.795322	-6.57558	4.85e-11	1.27e-09
KRT87P	13.7959	-3.16128	0.481306	-6.56813	5.1e-11	1.33e-09
ZNF451-AS1	49.3808	-1.35809	0.206964	-6.56193	5.31e-11	1.39e-09
KCNMB1	58.3401	-4.95374	0.755195	-6.55955	5.4e-11	1.4e-09
SPATA20P1	25.9316	-2.59257	0.395265	-6.55906	5.41e-11	1.41e-09
ADGRL1	255.84	-1.30117	0.198476	-6.5558	5.53e-11	1.44e-09
IL3RA	46.0354	-1.38469	0.212075	-6.52924	6.61e-11	1.7e-09
RIMS3	73.8987	-3.45858	0.529801	-6.52807	6.66e-11	1.71e-09
FGFR3	56.7293	-2.75883	0.422794	-6.52524	6.79e-11	1.74e-09
GPR78	6.95202	-4.46507	0.68543	-6.51426	7.31e-11	1.87e-09
PRKCH	40.069	-1.11293	0.171507	-6.48911	8.63e-11	2.18e-09
TSPOAP1	224.074	-1.8901	0.291353	-6.48734	8.74e-11	2.2e-09
SERAC1	885.51	-1.04096	0.160771	-6.47482	9.49e-11	2.38e-09
AC022007.1	32.6669	-1.19996	0.185341	-6.47437	9.52e-11	2.38e-09
DLX5	289.946	-1.25184	0.193473	-6.47034	9.78e-11	2.44e-09
GPX4	4322.11	-1.00875	0.155911	-6.47007	9.8e-11	2.45e-09
GMFG	7.77881	-2.76141	0.427478	-6.45976	1.05e-10	2.61e-09
CES1	114.812	-4.98394	0.772054	-6.45543	1.08e-10	2.68e-09
PMP22	2347.79	-1.27194	0.197167	-6.45108	1.11e-10	2.75e-09
MID2	131.862	-1.26321	0.195842	-6.45013	1.12e-10	2.77e-09
STAT4	246.23	-1.48049	0.229618	-6.44762	1.14e-10	2.81e-09
S1PR1	186.041	-1.75778	0.273465	-6.4278	1.29e-10	3.18e-09
SPON2	810.321	-2.07206	0.322413	-6.42671	1.3e-10	3.2e-09
RNF112	34.9777	-1.41152	0.219786	-6.42226	1.34e-10	3.29e-09
SOX13	146.265	-2.25552	0.351495	-6.41691	1.39e-10	3.4e-09
BEX1	30.0814	-3.7848	0.590676	-6.40758	1.48e-10	3.61e-09
PTGS2	2371.35	-2.70248	0.421953	-6.4047	1.51e-10	3.68e-09
COL26A1	34.575	-5.27245	0.82413	-6.39759	1.58e-10	3.84e-09
ITGA9	23.9937	-2.44414	0.382326	-6.39281	1.63e-10	3.95e-09
TEX41	44.4208	-1.88087	0.294558	-6.38539	1.71e-10	4.13e-09
MYH11	29.5281	-2.50509	0.392639	-6.38013	1.77e-10	4.26e-09
COL9A2	17.2011	-2.1441	0.336259	-6.37633	1.81e-10	4.36e-09
DNAJC6	327.387	-2.10698	0.330644	-6.37234	1.86e-10	4.46e-09
DLX6-AS1	91.7393	-1.06403	0.167045	-6.36973	1.89e-10	4.53e-09
STEAP4	74.366	-5.339	0.840186	-6.35454	2.09e-10	4.98e-09
AP002761.3	43.9549	-1.08087	0.170135	-6.353	2.11e-10	5.02e-09
ACSM5	12.1167	-3.73105	0.58736	-6.35224	2.12e-10	5.03e-09
CTNND2	4.18297	-5.56194	0.87786	-6.33579	2.36e-10	5.56e-09
SVEP1	1618.99	-2.03153	0.320653	-6.33561	2.36e-10	5.56e-09
LINC01018	32.8517	-3.58961	0.5668	-6.33311	2.4e-10	5.65e-09
KIAA1217	2377.72	-1.22621	0.193702	-6.3304	2.45e-10	5.73e-09
AL022068.1	46.1739	-2.15887	0.34164	-6.31913	2.63e-10	6.1e-09
TBX18	547.69	-2.02259	0.320257	-6.31551	2.69e-10	6.23e-09
LIMS2	1831.81	-1.31245	0.207832	-6.31496	2.7e-10	6.24e-09
C1orf198	5703.07	-1.94803	0.308595	-6.31257	2.74e-10	6.33e-09
MLC1	10.4312	-5.12449	0.812723	-6.30534	2.88e-10	6.62e-09
ACOX2	357.29	-1.42305	0.226192	-6.29134	3.15e-10	7.21e-09
YPEL1	22.1368	-1.98487	0.315816	-6.28491	3.28e-10	7.5e-09
SNN	451.378	-1.09758	0.175031	-6.27075	3.59e-10	8.17e-09
INSRR	38.1754	-3.82411	0.61013	-6.26768	3.66e-10	8.31e-09
ADAMTS2	12666.9	-1.47773	0.236033	-6.26068	3.83e-10	8.68e-09
PID1	477.299	-1.1138	0.178322	-6.246	4.21e-10	9.49e-09
PCA3	4.20091	-4.43056	0.709365	-6.24581	4.22e-10	9.49e-09
AC091563.1	65.9908	-3.15331	0.505933	-6.23267	4.59e-10	1.03e-08
C2	29.6152	-2.70431	0.433895	-6.23264	4.59e-10	1.03e-08
AC080112.1	165.889	-1.50912	0.242451	-6.22443	4.83e-10	1.08e-08
IPCEF1	10.0688	-2.91842	0.468997	-6.22268	4.89e-10	1.09e-08
PSD2	28.1382	-1.29512	0.208284	-6.21803	5.03e-10	1.12e-08
TCF21	4.17649	-5.99963	0.965109	-6.21653	5.08e-10	1.13e-08
PRCD	61.6497	-2.36141	0.38005	-6.21342	5.18e-10	1.15e-08
SERPINB9	79.2991	-2.99997	0.483446	-6.2054	5.46e-10	1.21e-08
IL1R1	3194.53	-1.35045	0.218165	-6.19004	6.01e-10	1.32e-08
IL18R1	32.2004	-3.10249	0.501241	-6.18961	6.03e-10	1.33e-08
MT1F	14.3727	-2.90359	0.46945	-6.1851	6.21e-10	1.36e-08
PON3	5.85699	-2.98918	0.484699	-6.16709	6.96e-10	1.52e-08
LINC02541	15.8604	-2.8622	0.46489	-6.15672	7.43e-10	1.61e-08
NKAIN2	44.6855	-3.17106	0.515611	-6.15009	7.74e-10	1.68e-08
PDE5A	1326.52	-2.35644	0.383196	-6.14942	7.78e-10	1.68e-08
DEF6	9.85944	-2.079	0.338152	-6.14813	7.84e-10	1.69e-08
PLAC8	10.3185	-3.18684	0.519101	-6.13915	8.3e-10	1.79e-08
CEBPD	1659.98	-1.56706	0.255803	-6.12606	9.01e-10	1.93e-08
AC243562.2	54.5336	-1.94195	0.318065	-6.10551	1.02e-09	2.19e-08
NEFM	8.8873	-4.15071	0.679916	-6.10475	1.03e-09	2.2e-08
SEPT10P1	4.4414	-2.80932	0.460822	-6.09634	1.09e-09	2.31e-08
RASL12	7.89178	-5.0474	0.830178	-6.0799	1.2e-09	2.54e-08
CLCNKB	5.10564	-3.69482	0.608103	-6.07599	1.23e-09	2.6e-08
LINC01836	25.0605	-3.1415	0.517571	-6.06971	1.28e-09	2.7e-08
NFATC1	702.437	-1.56546	0.258004	-6.06759	1.3e-09	2.73e-08
LINC02511	26.1411	-2.09204	0.345425	-6.05644	1.39e-09	2.92e-08
RGS20	74.5892	-1.99765	0.330013	-6.05324	1.42e-09	2.98e-08
NGF	110.303	-2.42231	0.400843	-6.04305	1.51e-09	3.17e-08
HK2	2989.3	-1.00607	0.166557	-6.04038	1.54e-09	3.21e-08
TENT5B	175.264	-1.67067	0.276699	-6.03788	1.56e-09	3.25e-08
ZFP3	102.465	-1.27369	0.210956	-6.03768	1.56e-09	3.25e-08
VAMP8	26.2532	-1.78107	0.295112	-6.03524	1.59e-09	3.3e-08
BCAM	278.141	-1.47161	0.24422	-6.02575	1.68e-09	3.49e-08
CCDC69	146.922	-2.05869	0.341933	-6.02074	1.74e-09	3.59e-08
TPTEP1	8.17399	-3.80802	0.632633	-6.01931	1.75e-09	3.61e-08
BAHCC1	1187.52	-1.11808	0.18578	-6.0183	1.76e-09	3.63e-08
ZNF273	108.959	-1.06288	0.176633	-6.01746	1.77e-09	3.64e-08
MEST	3195.87	-2.6297	0.437717	-6.00776	1.88e-09	3.86e-08
GNA14	40.6404	-1.97804	0.330864	-5.97841	2.25e-09	4.56e-08
SLC44A2	4229.82	-1.0308	0.172484	-5.97624	2.28e-09	4.62e-08
IGF1	10.8307	-2.99499	0.502572	-5.95934	2.53e-09	5.09e-08
MYOM1	107.645	-2.65108	0.444908	-5.95871	2.54e-09	5.11e-08
JHY	201.53	-1.01464	0.170499	-5.95103	2.66e-09	5.33e-08
CACNB4	59.4377	-2.70039	0.453914	-5.94912	2.7e-09	5.39e-08
SHANK2	99.9549	-2.97152	0.499735	-5.94619	2.74e-09	5.47e-08
ALPK2	2371.07	-1.34409	0.22639	-5.93708	2.9e-09	5.76e-08
SUSD5	533.541	-1.0656	0.17959	-5.9335	2.97e-09	5.88e-08
VWA1	404.311	-1.41088	0.238187	-5.9234	3.15e-09	6.23e-08
MFAP4	856.453	-1.70133	0.287278	-5.92225	3.18e-09	6.27e-08
AP001434.1	19.3395	-2.22269	0.375527	-5.91885	3.24e-09	6.39e-08
SULT1A1	58.2559	-2.72955	0.46192	-5.90915	3.44e-09	6.75e-08
LINC01133	492.595	-1.5627	0.264495	-5.90823	3.46e-09	6.77e-08
RNF212	98.1503	-1.19773	0.202784	-5.90642	3.5e-09	6.84e-08
TRIM29	14.2668	-3.1848	0.539582	-5.90235	3.58e-09	6.99e-08
AARD	15.0896	-4.19627	0.711189	-5.90036	3.63e-09	7.06e-08
FBXL22	67.6257	-2.31884	0.393334	-5.89536	3.74e-09	7.27e-08
AVPI1	825.351	-1.12246	0.190598	-5.88915	3.88e-09	7.51e-08
C8orf31	72.5614	-1.30412	0.221614	-5.88462	3.99e-09	7.71e-08
FOXCUT	5.17653	-2.6687	0.453778	-5.88107	4.08e-09	7.86e-08
ZFHX4-AS1	74.993	-1.23997	0.211021	-5.87606	4.2e-09	8.08e-08
FANK1	144.799	-1.45732	0.24801	-5.87603	4.2e-09	8.08e-08
FLNB-AS1	92.2528	-2.07185	0.352807	-5.87249	4.29e-09	8.25e-08
CNTNAP2	146.372	-3.64771	0.622652	-5.85835	4.67e-09	8.94e-08
ARHGEF16	61.2324	-3.98139	0.680094	-5.85418	4.79e-09	9.15e-08
IGF2-AS	7.77997	-5.53905	0.947733	-5.84453	5.08e-09	9.66e-08
AC008014.1	27.283	-1.15077	0.197056	-5.8398	5.23e-09	9.91e-08
GALNT15	145.424	-2.10037	0.359667	-5.83977	5.23e-09	9.91e-08
PLEKHH2	316.507	-1.85407	0.317506	-5.83946	5.24e-09	9.92e-08
AC009414.2	100.337	-1.07013	0.183263	-5.83932	5.24e-09	9.92e-08
MYO1F	22.8231	-1.67847	0.288026	-5.82751	5.63e-09	1.06e-07
STC2	19049.3	-1.39467	0.239414	-5.82535	5.7e-09	1.07e-07
CYP46A1	45.8152	-1.08586	0.186554	-5.82061	5.86e-09	1.1e-07
ADRB2	35.2698	-2.14398	0.369125	-5.80828	6.31e-09	1.18e-07
GGT5	511.57	-2.10863	0.363394	-5.80261	6.53e-09	1.22e-07
ZNF660	68.0917	-1.41595	0.244187	-5.79864	6.69e-09	1.24e-07
LRRC61	13.1181	-2.98115	0.514163	-5.79807	6.71e-09	1.24e-07
LINC01303	24.7992	-1.2323	0.212628	-5.79558	6.81e-09	1.26e-07
PTH1R	5.33479	-3.34026	0.576373	-5.79531	6.82e-09	1.26e-07
TP53INP2	1405.18	-1.00306	0.173127	-5.79378	6.88e-09	1.27e-07
SOD3	253.536	-1.75707	0.303302	-5.79313	6.91e-09	1.28e-07
ITGB8	474.688	-1.12165	0.193648	-5.79224	6.95e-09	1.28e-07
G0S2	201.366	-2.31893	0.400369	-5.79198	6.96e-09	1.28e-07
RSPO1	12.1526	-4.5166	0.780957	-5.78342	7.32e-09	1.35e-07
EFS	567.884	-1.79523	0.310423	-5.78318	7.33e-09	1.35e-07
MISP	20.299	-2.22665	0.385065	-5.78252	7.36e-09	1.35e-07
JAK3	56.087	-2.14946	0.371722	-5.78242	7.36e-09	1.35e-07
CREB5	252.963	-1.46696	0.253728	-5.78165	7.4e-09	1.35e-07
SALL4	25.8597	-2.33322	0.403681	-5.77987	7.48e-09	1.37e-07
MGAM	42.5948	-2.56664	0.444103	-5.77938	7.5e-09	1.37e-07
CEMIP	29379.7	-1.75466	0.303763	-5.77641	7.63e-09	1.39e-07
KCNB1	34.8531	-1.89688	0.328527	-5.77389	7.75e-09	1.41e-07
RIPK3	102.25	-2.24071	0.388583	-5.76635	8.1e-09	1.47e-07
DDO	28.9455	-1.96167	0.340206	-5.76613	8.11e-09	1.47e-07
APOLD1	141.528	-1.11222	0.193017	-5.76232	8.3e-09	1.5e-07
DLX6	91.8848	-1.03418	0.179531	-5.76045	8.39e-09	1.52e-07
ITGA11	40279.4	-1.36499	0.237278	-5.75271	8.78e-09	1.58e-07
ADCY3	712.819	-1.14797	0.199669	-5.74935	8.96e-09	1.61e-07
ZNF571-AS1	35.8784	-1.08736	0.189182	-5.7477	9.05e-09	1.63e-07
SREBF1	1951.56	-1.06916	0.186138	-5.7439	9.25e-09	1.66e-07
SDHAP3	48.8869	-1.52118	0.265295	-5.7339	9.81e-09	1.75e-07
DLX4	6.50606	-3.68401	0.643007	-5.72935	1.01e-08	1.8e-07
ABCA5	306.632	-1.1757	0.205233	-5.7286	1.01e-08	1.8e-07
SCNN1A	18.2198	-2.10393	0.367272	-5.72853	1.01e-08	1.8e-07
CSF2RB	37.9966	-3.085	0.538937	-5.72424	1.04e-08	1.84e-07
ALG1L5P	2.65427	-4.68257	0.819767	-5.71207	1.12e-08	1.97e-07
CLCN4	367.136	-1.45119	0.254693	-5.69781	1.21e-08	2.13e-07
GAS1RR	45.2587	-1.46551	0.257293	-5.69589	1.23e-08	2.15e-07
MPV17L	13.2147	-2.91487	0.512259	-5.69023	1.27e-08	2.21e-07
SYNE2	346.65	-1.54248	0.271133	-5.68902	1.28e-08	2.22e-07
ERICD	24.6141	-1.00875	0.17747	-5.6841	1.32e-08	2.28e-07
AL137186.2	18.934	-1.26628	0.223031	-5.67758	1.37e-08	2.37e-07
ANKRD33B	174.297	-3.39715	0.59877	-5.67354	1.4e-08	2.42e-07
TRIM47	257.814	-1.67948	0.296162	-5.67081	1.42e-08	2.46e-07
FAM43A	658.234	-1.5605	0.275365	-5.66703	1.45e-08	2.51e-07
AC090229.1	64.0322	-1.21489	0.214446	-5.66527	1.47e-08	2.53e-07
BEST1	145.692	-1.49081	0.263347	-5.66102	1.5e-08	2.59e-07
C1R	4336.23	-1.79754	0.317655	-5.65877	1.52e-08	2.62e-07
PTPRQ	124.387	-2.09732	0.370875	-5.65505	1.56e-08	2.68e-07
GATA2-AS1	3.70893	-5.3497	0.947613	-5.64545	1.65e-08	2.82e-07
ZNF503	1741.25	-1.04009	0.18427	-5.64441	1.66e-08	2.83e-07
AL133367.1	30.6105	-1.61712	0.286717	-5.64012	1.7e-08	2.9e-07
ADAMTS7P1	7.00723	-2.6641	0.47251	-5.6382	1.72e-08	2.93e-07
AC011747.1	7.10807	-2.69201	0.477598	-5.63655	1.73e-08	2.95e-07
MYLK4	30.0463	-1.091	0.193594	-5.63548	1.75e-08	2.97e-07
ANKRD24	38.153	-1.47528	0.261818	-5.63475	1.75e-08	2.98e-07
SLC2A12	134.044	-1.8955	0.336677	-5.63003	1.8e-08	3.05e-07
STON1	433.793	-1.38379	0.245848	-5.62864	1.82e-08	3.08e-07
ADGRD1	9.69921	-6.35609	1.1295	-5.62734	1.83e-08	3.1e-07
GATA2	18.941	-2.66647	0.474663	-5.6176	1.94e-08	3.27e-07
ASB5	57.5263	-1.59013	0.28307	-5.61747	1.94e-08	3.27e-07
ISG20	94.2456	-1.63633	0.291379	-5.61582	1.96e-08	3.3e-07
KAZALD1	723.915	-2.11073	0.376706	-5.60313	2.11e-08	3.55e-07
TSHR	25.6739	-2.9948	0.534847	-5.59935	2.15e-08	3.62e-07
CLDN23	104.316	-1.93438	0.345549	-5.59798	2.17e-08	3.64e-07
MORN3	21.1818	-1.40488	0.251003	-5.59707	2.18e-08	3.66e-07
BTG2	390.683	-1.55882	0.278694	-5.59332	2.23e-08	3.73e-07
SLC1A7	26.6845	-2.35226	0.420976	-5.58763	2.3e-08	3.84e-07
AC011365.2	7.38642	-2.36071	0.422668	-5.58525	2.33e-08	3.88e-07
MUC20P1	5.30808	-2.60734	0.467699	-5.57483	2.48e-08	4.12e-07
CYTIP	7.03101	-4.23369	0.761264	-5.5614	2.68e-08	4.43e-07
PITPNM3	212.065	-1.4059	0.253193	-5.55266	2.81e-08	4.65e-07
PRL	4.52304	-3.73294	0.674381	-5.53535	3.11e-08	5.1e-07
KRT9	9.46118	-4.69225	0.847702	-5.53526	3.11e-08	5.1e-07
CSF2RA	4.58458	-2.93834	0.530952	-5.53409	3.13e-08	5.13e-07
PREX2	14.6051	-4.23581	0.76617	-5.52856	3.23e-08	5.27e-07
MEIS3P2	26.2504	-1.70502	0.308443	-5.52782	3.24e-08	5.29e-07
SMPD3	28.0392	-1.15936	0.209817	-5.52556	3.28e-08	5.35e-07
STX11	12.1372	-1.64017	0.29706	-5.52135	3.36e-08	5.47e-07
LAMB3	282.428	-1.21832	0.220988	-5.51305	3.53e-08	5.73e-07
ITIH5	287.574	-5.9302	1.07615	-5.51057	3.58e-08	5.8e-07
HLA-DPB1	98.2608	-2.0217	0.367103	-5.50717	3.65e-08	5.9e-07
ZFP2	24.6577	-1.4853	0.270361	-5.49377	3.93e-08	6.34e-07
C1GALT1C1L	16.7999	-1.52035	0.276805	-5.4925	3.96e-08	6.38e-07
MRPS24	36.9752	-1.36805	0.249156	-5.49073	4e-08	6.42e-07
AMOTL2	8782.38	-1.08545	0.197691	-5.49063	4.01e-08	6.42e-07
SLPI	7.70671	-5.00584	0.911793	-5.49011	4.02e-08	6.44e-07
PTK2B	192.101	-1.47548	0.268814	-5.48885	4.05e-08	6.47e-07
INSC	24.6847	-3.45032	0.62873	-5.48777	4.07e-08	6.5e-07
CHCHD10	169.86	-1.46976	0.268755	-5.46878	4.53e-08	7.21e-07
SEMA4C	1347.11	-1.40156	0.25634	-5.46757	4.56e-08	7.26e-07
FCRLA	10.1843	-3.12679	0.571984	-5.46658	4.59e-08	7.28e-07
AC099489.1	4.59917	-3.11247	0.569443	-5.46581	4.61e-08	7.31e-07
OLFM4	2.45619	-5.51219	1.00911	-5.46241	4.7e-08	7.44e-07
PCSK2	4.34464	-4.3231	0.793055	-5.4512	5e-08	7.91e-07
NFKBIZ	2804.14	-1.268	0.232816	-5.44636	5.14e-08	8.11e-07
KCTD16	182.529	-1.72048	0.316039	-5.44387	5.21e-08	8.2e-07
SPINT2	99.3266	-2.07749	0.38168	-5.44302	5.24e-08	8.23e-07
FSCN2	41.6915	-1.45436	0.267351	-5.4399	5.33e-08	8.36e-07
TSPAN11	198.674	-2.43604	0.447835	-5.4396	5.34e-08	8.37e-07
FAM83H	126.492	-2.30706	0.424163	-5.43908	5.36e-08	8.39e-07
PPM1H	460.874	-1.02118	0.188139	-5.42776	5.71e-08	8.87e-07
FAAH	38.1292	-1.00914	0.186024	-5.42475	5.8e-08	9e-07
PRR29	13.8148	-1.58471	0.292572	-5.41648	6.08e-08	9.4e-07
C1RL	836.94	-1.12473	0.207651	-5.41645	6.08e-08	9.4e-07
SLC37A1	47.8389	-2.57315	0.47566	-5.40963	6.32e-08	9.75e-07
ADAP1	11.4262	-2.15687	0.398859	-5.40759	6.39e-08	9.84e-07
MYPN	16.9241	-3.17452	0.58727	-5.40555	6.46e-08	9.95e-07
AC092757.3	6.42426	-2.49545	0.461783	-5.40395	6.52e-08	1e-06
PRDM16	548.634	-1.12622	0.208519	-5.40103	6.63e-08	1.02e-06
MAOB	45.5527	-2.46752	0.457274	-5.39616	6.81e-08	1.04e-06
INSYN1	149.974	-1.16383	0.215701	-5.39558	6.83e-08	1.04e-06
CCL13	4.36383	-4.08244	0.756974	-5.3931	6.93e-08	1.05e-06
RASD1	295.936	-2.89037	0.536096	-5.39151	6.99e-08	1.06e-06
RASD2	14.0137	-3.02741	0.561575	-5.39092	7.01e-08	1.06e-06
KLF2	4637.1	-1.05938	0.196643	-5.38729	7.15e-08	1.08e-06
XG	329.53	-1.49896	0.278366	-5.38484	7.25e-08	1.1e-06
LINC02384	6.38368	-3.45083	0.641068	-5.38294	7.33e-08	1.11e-06
AC013644.1	8.03579	-3.21918	0.598748	-5.37652	7.59e-08	1.14e-06
CTAGE4	10.9234	-1.77307	0.329858	-5.37526	7.65e-08	1.15e-06
KRT14	211.834	-3.60691	0.671738	-5.36953	7.89e-08	1.18e-06
C2orf40	4.71486	-3.78672	0.705287	-5.36905	7.92e-08	1.19e-06
THBS3	1932.97	-1.2639	0.23545	-5.36802	7.96e-08	1.19e-06
AL121895.2	6.04972	-2.92592	0.545613	-5.36263	8.2e-08	1.22e-06
AL031316.1	3.53415	-2.80797	0.523798	-5.36079	8.29e-08	1.23e-06
NPAS4	12.7181	-2.09086	0.390319	-5.3568	8.47e-08	1.26e-06
CREG1	1851.58	-1.41195	0.264583	-5.33649	9.48e-08	1.4e-06
LINGO1	19.7358	-2.53578	0.475406	-5.33392	9.61e-08	1.41e-06
GPRC5A	419.786	-2.64246	0.495426	-5.33371	9.62e-08	1.41e-06
PBX4	17.7899	-1.89139	0.354921	-5.32906	9.87e-08	1.45e-06
AP000547.3	3.98188	-3.84293	0.721396	-5.32708	9.98e-08	1.46e-06
DNAJA4	124.871	-1.47498	0.277615	-5.31306	1.08e-07	1.57e-06
OLFML1	236.933	-2.95112	0.555769	-5.30997	1.1e-07	1.6e-06
SESN3	1525.47	-1.52323	0.287078	-5.30598	1.12e-07	1.63e-06
LINC00310	12.9481	-2.23107	0.420616	-5.3043	1.13e-07	1.64e-06
TRPC6	14.0533	-2.50364	0.472504	-5.29867	1.17e-07	1.69e-06
FLRT3	82.9372	-1.43177	0.270273	-5.2975	1.17e-07	1.7e-06
P2RX7	45.4128	-2.16903	0.409576	-5.29579	1.19e-07	1.71e-06
AC245297.1	153.796	-1.63593	0.308969	-5.29482	1.19e-07	1.72e-06
MKX	331.69	-1.92355	0.363499	-5.29176	1.21e-07	1.74e-06
CIB2	65.5578	-1.18123	0.22353	-5.28445	1.26e-07	1.81e-06
ARL4D	484.476	-1.28517	0.243313	-5.28197	1.28e-07	1.83e-06
CCDC68	130.428	-1.73038	0.327959	-5.2762	1.32e-07	1.89e-06
MITF	164.965	-1.10024	0.208909	-5.26661	1.39e-07	1.99e-06
FAM110B	363.174	-1.36395	0.259039	-5.26543	1.4e-07	2e-06
HLA-DRA	251.668	-4.41883	0.840136	-5.25966	1.44e-07	2.06e-06
EFCAB6	39.7797	-1.01517	0.193095	-5.25738	1.46e-07	2.08e-06
FGFBP2	5.95215	-4.49806	0.855954	-5.25503	1.48e-07	2.11e-06
C5orf49	8.34343	-1.86432	0.354791	-5.25469	1.48e-07	2.11e-06
PGF	265.557	-2.43526	0.463508	-5.25397	1.49e-07	2.11e-06
CPA1	2.97808	-5.13263	0.978265	-5.24666	1.55e-07	2.19e-06
RASA4	18.7271	-1.72898	0.329728	-5.24366	1.57e-07	2.23e-06
TCEA3	260.755	-1.15789	0.220919	-5.24124	1.59e-07	2.25e-06
FAM129C	19.2828	-1.86236	0.355777	-5.23462	1.65e-07	2.33e-06
DCDC1	18.6744	-2.99636	0.573093	-5.2284	1.71e-07	2.4e-06
ACSS3	296.96	-1.60372	0.306773	-5.22771	1.72e-07	2.41e-06
A4GALT	455.725	-1.98948	0.380684	-5.22608	1.73e-07	2.42e-06
DNAH10OS	108.835	-1.02477	0.196114	-5.22537	1.74e-07	2.43e-06
AC068733.3	11.6627	-1.85097	0.354396	-5.22288	1.76e-07	2.46e-06
CYP27A1	221.924	-1.71409	0.328721	-5.21442	1.84e-07	2.57e-06
CRIP1	40.9778	-2.20104	0.422428	-5.21045	1.88e-07	2.62e-06
LRRC56	56.0418	-1.17718	0.226083	-5.20683	1.92e-07	2.67e-06
AL592158.1	11.6641	-2.56441	0.493174	-5.1998	1.99e-07	2.76e-06
HOGA1	11.0909	-2.03598	0.39256	-5.18642	2.14e-07	2.96e-06
UNC13D	25.3006	-1.49544	0.288472	-5.18402	2.17e-07	2.99e-06
LDB3	71.8351	-2.3754	0.458479	-5.18104	2.21e-07	3.04e-06
RIMS4	14.5298	-3.36104	0.648801	-5.18038	2.21e-07	3.05e-06
LINC01268	135.87	-1.97725	0.381868	-5.17783	2.24e-07	3.08e-06
EPS8L1	14.3288	-1.4465	0.279488	-5.17554	2.27e-07	3.12e-06
PRG4	34.9894	-2.31418	0.447604	-5.17016	2.34e-07	3.2e-06
PLAC9	583.759	-1.38315	0.268055	-5.15994	2.47e-07	3.36e-06
SH2D2A	11.0608	-1.85033	0.358982	-5.15438	2.54e-07	3.45e-06
MALL	28.8107	-3.16378	0.614891	-5.14527	2.67e-07	3.6e-06
AC068580.4	104.696	-1.79491	0.348942	-5.14388	2.69e-07	3.62e-06
IFITM10	825.077	-1.64086	0.319067	-5.14269	2.71e-07	3.64e-06
LDLRAD2	52.878	-1.45122	0.282215	-5.14225	2.71e-07	3.65e-06
KCNE3	13.4177	-1.75984	0.342444	-5.13906	2.76e-07	3.71e-06
CYTL1	2198.39	-3.35609	0.653213	-5.13782	2.78e-07	3.73e-06
SDHDP6	21.8763	-1.3897	0.270632	-5.135	2.82e-07	3.78e-06
CFAP221	2.34835	-4.6051	0.897154	-5.13301	2.85e-07	3.82e-06
CCKAR	199.205	-2.81041	0.548124	-5.12732	2.94e-07	3.92e-06
AC026412.3	7.00845	-1.88259	0.367866	-5.1176	3.09e-07	4.12e-06
MAF	582.75	-1.83753	0.35909	-5.11719	3.1e-07	4.12e-06
MYOC	8.46879	-3.30075	0.645569	-5.11294	3.17e-07	4.21e-06
LGR5	9.42613	-4.35507	0.852073	-5.11115	3.2e-07	4.25e-06
FHL1	7099.47	-1.03972	0.203642	-5.10562	3.3e-07	4.36e-06
KRT7	913.908	-3.39414	0.665035	-5.1037	3.33e-07	4.4e-06
TREX2	55.7868	-1.09299	0.214265	-5.1011	3.38e-07	4.45e-06
NTRK1	27.2136	-2.89991	0.568686	-5.09931	3.41e-07	4.48e-06
NFIB	423.511	-1.33946	0.262776	-5.09737	3.44e-07	4.53e-06
SFTPD	9.49362	-3.09373	0.608718	-5.08236	3.73e-07	4.87e-06
LINC00672	133.059	-1.17822	0.232013	-5.07826	3.81e-07	4.97e-06
LYVE1	2.97547	-4.6569	0.91726	-5.07697	3.84e-07	5e-06
OR7E22P	6.21846	-3.55529	0.700646	-5.07431	3.89e-07	5.07e-06
C11orf88	7.42867	-2.39684	0.472625	-5.07133	3.95e-07	5.14e-06
GRIN3A	30.2037	-1.71353	0.338518	-5.06185	4.15e-07	5.39e-06
FOXF2	189.897	-1.13103	0.22352	-5.06007	4.19e-07	5.44e-06
PODN	852.075	-2.27201	0.449041	-5.0597	4.2e-07	5.44e-06
SYTL2	634.236	-1.35841	0.268528	-5.05871	4.22e-07	5.47e-06
FNDC1	17722.5	-1.48677	0.293919	-5.05842	4.23e-07	5.47e-06
ZBED6CL	12.8579	-1.93734	0.383605	-5.05034	4.41e-07	5.69e-06
ACSL5	49.1553	-1.55106	0.307213	-5.0488	4.45e-07	5.73e-06
ESPNL	91.2723	-1.36501	0.270719	-5.04216	4.6e-07	5.92e-06
DEPTOR	508.311	-2.55627	0.507256	-5.03941	4.67e-07	6e-06
PGAM1P5	7.51763	-2.5465	0.50637	-5.02893	4.93e-07	6.31e-06
CD74	746.142	-3.23823	0.645357	-5.01774	5.23e-07	6.66e-06
CD7	6.24859	-5.22384	1.04146	-5.01589	5.28e-07	6.72e-06
LSAMP	565.247	-1.47667	0.294545	-5.01338	5.35e-07	6.79e-06
ZMAT4	7.59635	-4.12795	0.82383	-5.01068	5.42e-07	6.87e-06
DEPP1	1269.85	-2.62848	0.524631	-5.01014	5.44e-07	6.88e-06
PPP1R26-AS1	23.336	-1.22243	0.243994	-5.01008	5.44e-07	6.88e-06
AL590999.1	19.5005	-1.44553	0.288895	-5.00365	5.63e-07	7.09e-06
CHRNE	23.1776	-1.38801	0.277449	-5.00276	5.65e-07	7.12e-06
IL6R	131.462	-1.83099	0.366415	-4.99704	5.82e-07	7.33e-06
AL022322.1	16.1869	-1.4576	0.291799	-4.99522	5.88e-07	7.38e-06
KLF4	3227.51	-1.17957	0.23618	-4.99438	5.9e-07	7.41e-06
B3GALT4	54.6177	-1.27677	0.255728	-4.99269	5.95e-07	7.46e-06
SLC7A7	70.8057	-1.09657	0.219667	-4.99197	5.98e-07	7.48e-06
CLUHP3	54.4445	-1.59825	0.320188	-4.9916	5.99e-07	7.49e-06
CARD16	23.5722	-1.53136	0.307039	-4.9875	6.12e-07	7.64e-06
TINAGL1	522.328	-3.88714	0.780095	-4.98291	6.26e-07	7.81e-06
MGAT3	2.47355	-4.27087	0.859087	-4.97141	6.65e-07	8.24e-06
ANGPTL1	57.4461	-2.95182	0.593936	-4.96994	6.7e-07	8.3e-06
CDH3	14.4151	-3.47352	0.699139	-4.96828	6.75e-07	8.36e-06
PDE7B	746.034	-1.34273	0.270292	-4.96769	6.78e-07	8.38e-06
PDGFRA	7143.38	-1.09714	0.220951	-4.96551	6.85e-07	8.46e-06
LTF	6.1376	-3.46799	0.699249	-4.95959	7.06e-07	8.7e-06
INAFM2	982.801	-1.02999	0.207743	-4.95803	7.12e-07	8.76e-06
GALNT12	39.8088	-2.59377	0.523237	-4.95717	7.15e-07	8.79e-06
CTSD	12498.4	-1.30004	0.262612	-4.95043	7.41e-07	9.08e-06
PPP1R12B	576.758	-1.41258	0.285471	-4.94823	7.49e-07	9.17e-06
LHX9	52.5692	-2.31416	0.467835	-4.94653	7.55e-07	9.24e-06
TRPM3	11.8127	-1.59073	0.321729	-4.94432	7.64e-07	9.33e-06
TNNC2	9.68148	-1.81047	0.366549	-4.93924	7.84e-07	9.55e-06
EYA4	238.362	-1.60918	0.325891	-4.93779	7.9e-07	9.62e-06
NATD1	802.275	-1.53094	0.310065	-4.93747	7.91e-07	9.63e-06
MDK	745.471	-1.16324	0.23573	-4.93463	8.03e-07	9.75e-06
FEM1AP2	2.53874	-3.3825	0.68581	-4.93212	8.13e-07	9.84e-06
AC120036.3	5.41468	-3.36952	0.684184	-4.92487	8.44e-07	1.02e-05
MLXIPL	4.02906	-4.00656	0.813941	-4.92242	8.55e-07	1.03e-05
AC092757.2	12.9326	-1.56053	0.317029	-4.92234	8.55e-07	1.03e-05
ARHGEF35	36.0998	-1.50854	0.306537	-4.92123	8.6e-07	1.03e-05
TFPI	1017.49	-1.28402	0.261048	-4.9187	8.71e-07	1.05e-05
HYAL1	13.9315	-1.63151	0.332214	-4.91102	9.06e-07	1.08e-05
EXOC3L2	5.27523	-3.5308	0.71903	-4.91051	9.08e-07	1.09e-05
JUP	377.181	-1.21993	0.248458	-4.91	9.11e-07	1.09e-05
KLKB1	14.0196	-1.83033	0.373515	-4.90028	9.57e-07	1.14e-05
B3GNT8	26.963	-2.26805	0.463146	-4.89705	9.73e-07	1.16e-05
PLIN4	45.0257	-1.41354	0.288829	-4.89405	9.88e-07	1.17e-05
EYA1	263.363	-1.56417	0.319859	-4.89018	1.01e-06	1.19e-05
GPC3	12.5328	-2.891	0.59151	-4.88749	1.02e-06	1.21e-05
IGFBP1	15.4289	-3.27003	0.669194	-4.88652	1.03e-06	1.21e-05
AC093797.1	10.1288	-1.97076	0.403413	-4.88522	1.03e-06	1.22e-05
TNFRSF1B	189.526	-1.94634	0.398657	-4.88223	1.05e-06	1.24e-05
KCNS2	6.74487	-3.10171	0.636366	-4.8741	1.09e-06	1.29e-05
MSX2	9.30711	-2.86191	0.588117	-4.86623	1.14e-06	1.33e-05
HPX	27.9544	-1.11219	0.22928	-4.85078	1.23e-06	1.44e-05
TMEM184A	13.4274	-1.86159	0.384312	-4.84397	1.27e-06	1.48e-05
SOWAHD	6.973	-2.62838	0.542898	-4.84138	1.29e-06	1.5e-05
ATAD3C	5.91082	-2.36541	0.48922	-4.83505	1.33e-06	1.54e-05
TPRG1	11.0606	-1.61185	0.333374	-4.83496	1.33e-06	1.54e-05
AC003973.3	10.126	-2.31774	0.479387	-4.8348	1.33e-06	1.54e-05
CFB	22.9253	-1.59984	0.331082	-4.83214	1.35e-06	1.56e-05
BUD13P1	2.27263	-4.089	0.846339	-4.83139	1.36e-06	1.57e-05
GGT1	28.5097	-1.27937	0.264835	-4.83081	1.36e-06	1.57e-05
AC015802.3	8.27601	-2.24465	0.464844	-4.82882	1.37e-06	1.58e-05
SPAAR	21.1196	-1.39904	0.291099	-4.80606	1.54e-06	1.77e-05
CEACAM19	212.324	-1.01706	0.211832	-4.80125	1.58e-06	1.81e-05
AC092645.1	31.6517	-2.1271	0.443078	-4.80073	1.58e-06	1.81e-05
ADD3-AS1	21.1001	-1.48537	0.309787	-4.7948	1.63e-06	1.87e-05
HLA-DOA	22.4736	-4.82967	1.00741	-4.79413	1.63e-06	1.87e-05
PCDHB14	131.029	-1.20249	0.250908	-4.79256	1.65e-06	1.88e-05
TGM5	2.20363	-4.76351	0.994214	-4.79123	1.66e-06	1.89e-05
CMYA5	89.0569	-1.29176	0.270247	-4.77994	1.75e-06	1.99e-05
ODF3L2	8.33509	-2.12804	0.445321	-4.77868	1.76e-06	2e-05
IQANK1	5.53368	-2.48028	0.51992	-4.7705	1.84e-06	2.08e-05
ZBED3	227.461	-1.25858	0.264286	-4.7622	1.91e-06	2.16e-05
PNMA8B	25.6623	-1.56189	0.328264	-4.75803	1.95e-06	2.2e-05
PROSER2-AS1	3.11446	-3.15619	0.663979	-4.75345	2e-06	2.24e-05
AL645608.6	8.38473	-2.14424	0.451461	-4.74956	2.04e-06	2.28e-05
CNN1	774.785	-1.7678	0.372387	-4.7472	2.06e-06	2.31e-05
DEGS2	6.70635	-2.59237	0.546152	-4.7466	2.07e-06	2.31e-05
ADIPOQ	2.3048	-5.0222	1.05875	-4.74351	2.1e-06	2.35e-05
AL662907.1	7.8789	-1.72154	0.363166	-4.74038	2.13e-06	2.38e-05
COL6A6	4.34801	-4.36366	0.920628	-4.73988	2.14e-06	2.38e-05
AC006273.1	3.2851	-3.81937	0.806312	-4.73684	2.17e-06	2.42e-05
ACTA2	8677.71	-1.65619	0.350203	-4.72924	2.25e-06	2.5e-05
ARHGAP4	29.9184	-1.20186	0.25452	-4.72206	2.33e-06	2.59e-05
ZSWIM5P2	2.20227	-3.48996	0.739242	-4.721	2.35e-06	2.6e-05
FAM27E3	12.4063	-1.52669	0.323505	-4.7192	2.37e-06	2.61e-05
MYO15B	75.1538	-1.70378	0.36116	-4.71753	2.39e-06	2.63e-05
FCGRT	1097.83	-1.29256	0.274011	-4.71718	2.39e-06	2.64e-05
SLC2A9	32.4683	-1.86837	0.39628	-4.71477	2.42e-06	2.66e-05
AC004982.1	6.97106	-2.35525	0.499727	-4.71306	2.44e-06	2.68e-05
JAZF1-AS1	12.2063	-1.41923	0.30139	-4.70897	2.49e-06	2.73e-05
EFHD1	467.925	-2.8918	0.614156	-4.70858	2.49e-06	2.73e-05
FAM71F1	12.8565	-1.88993	0.401436	-4.70793	2.5e-06	2.74e-05
C5AR1	48.5276	-1.6382	0.348003	-4.70745	2.51e-06	2.74e-05
OSTN	2.78223	-4.11658	0.874881	-4.70531	2.53e-06	2.77e-05
AC011365.1	4.96617	-2.67118	0.567735	-4.70498	2.54e-06	2.77e-05
AL118511.1	12.267	-2.06597	0.43955	-4.7002	2.6e-06	2.83e-05
CDKN2C	670.978	-1.22103	0.259787	-4.70011	2.6e-06	2.83e-05
NPR1	3.95064	-3.19061	0.679708	-4.69408	2.68e-06	2.92e-05
CDC20P1	9.911	-1.86404	0.397142	-4.69363	2.68e-06	2.92e-05
AC114284.1	65.3691	-1.19639	0.254929	-4.69302	2.69e-06	2.93e-05
C17orf113	7.84022	-1.79008	0.382104	-4.68479	2.8e-06	3.03e-05
AC104809.2	3.03312	-4.11773	0.879251	-4.68323	2.82e-06	3.05e-05
ZG16B	5.61932	-3.19655	0.683272	-4.6783	2.89e-06	3.12e-05
SPIN2A	4.66805	-2.27188	0.485623	-4.67828	2.89e-06	3.12e-05
CYP4F35P	7.39732	-2.68545	0.574109	-4.6776	2.9e-06	3.13e-05
MIR4664	3.38448	-2.89787	0.620458	-4.67054	3e-06	3.23e-05
CASP10	39.521	-1.90333	0.407555	-4.67012	3.01e-06	3.23e-05
WNT2B	96.8333	-1.57359	0.337406	-4.6638	3.1e-06	3.33e-05
AC013652.1	64.4532	-1.1871	0.254737	-4.66011	3.16e-06	3.37e-05
RAET1E	8.59515	-2.11938	0.454843	-4.65958	3.17e-06	3.38e-05
AL356599.1	75.903	-1.02871	0.220872	-4.65751	3.2e-06	3.4e-05
LINC01814	2.46929	-3.92532	0.843518	-4.65352	3.26e-06	3.47e-05
TMEM59L	156.776	-1.96182	0.421998	-4.64888	3.34e-06	3.53e-05
MPZ	13.2603	-2.07843	0.447628	-4.64322	3.43e-06	3.63e-05
ANKFN1	14.9741	-2.38885	0.514682	-4.6414	3.46e-06	3.65e-05
BST2	54.9825	-2.00406	0.432038	-4.63862	3.51e-06	3.7e-05
CYBA	1360.35	-1.03805	0.224033	-4.63345	3.6e-06	3.78e-05
C1QTNF7	4.30659	-3.16462	0.683012	-4.63332	3.6e-06	3.78e-05
C9orf84	4.64014	-2.11419	0.456362	-4.6327	3.61e-06	3.79e-05
RNF217-AS1	20.6909	-1.2361	0.267026	-4.62914	3.67e-06	3.85e-05
PALMD	57.876	-2.20777	0.477094	-4.62753	3.7e-06	3.87e-05
TAS1R1	11.2062	-1.464	0.316437	-4.62652	3.72e-06	3.89e-05
TF	9.4874	-2.1753	0.470765	-4.62077	3.82e-06	3.99e-05
AL512413.1	6.26591	-3.44725	0.746764	-4.61625	3.91e-06	4.07e-05
AL121987.1	3.62431	-2.7912	0.604958	-4.61388	3.95e-06	4.11e-05
GABRE	718.74	-1.33018	0.288539	-4.61006	4.03e-06	4.18e-05
ARHGAP44	69.176	-1.01088	0.219497	-4.60545	4.12e-06	4.26e-05
UBL4B	5.37386	-5.23874	1.13918	-4.59869	4.25e-06	4.39e-05
C5AR2	97.7602	-2.11069	0.458979	-4.59867	4.25e-06	4.39e-05
CACNA1C-AS1	12.0429	-1.38012	0.300253	-4.59652	4.3e-06	4.43e-05
FOXQ1	115.661	-3.90739	0.850227	-4.59571	4.31e-06	4.44e-05
NDNF	467.474	-1.67868	0.365727	-4.58998	4.43e-06	4.55e-05
ITGB7	27.6558	-1.84341	0.401717	-4.58882	4.46e-06	4.58e-05
SPX	21.9365	-1.38571	0.302443	-4.58173	4.61e-06	4.72e-05
GNRH1	47.9695	-1.35111	0.294971	-4.58048	4.64e-06	4.74e-05
CRISPLD1	397.739	-1.22775	0.268285	-4.57629	4.73e-06	4.82e-05
TMEM71	18.5025	-1.45687	0.318617	-4.57248	4.82e-06	4.9e-05
STAC2	9.95685	-2.21044	0.483529	-4.57146	4.84e-06	4.92e-05
SEMA3B-AS1	8.34622	-1.56739	0.343446	-4.5637	5.03e-06	5.1e-05
ADGRF3	13.7741	-1.09255	0.239927	-4.5537	5.27e-06	5.32e-05
WFDC21P	151.759	-1.39547	0.306527	-4.55251	5.3e-06	5.35e-05
EPB41L4A	19.1282	-1.61877	0.35633	-4.5429	5.55e-06	5.58e-05
EPAS1	10415.5	-1.50981	0.332582	-4.53965	5.63e-06	5.66e-05
KCNK6	877.191	-1.14866	0.253068	-4.53894	5.65e-06	5.67e-05
ADCY4	830.291	-1.84673	0.407265	-4.53446	5.78e-06	5.78e-05
CCDC81	19.3339	-1.52707	0.336878	-4.53299	5.82e-06	5.82e-05
SLC6A16	49.6128	-1.07313	0.237024	-4.52752	5.97e-06	5.95e-05
ZNF662	157.77	-1.0166	0.225019	-4.51786	6.25e-06	6.2e-05
AVIL	106.128	-1.03306	0.228713	-4.51683	6.28e-06	6.23e-05
AC022034.1	53.7768	-2.93846	0.650719	-4.51572	6.31e-06	6.25e-05
MBL1P	21.3392	-1.24133	0.274901	-4.51555	6.32e-06	6.25e-05
IRAK3	76.1313	-1.59031	0.352469	-4.51191	6.42e-06	6.35e-05
RND1	4.40354	-2.15715	0.47847	-4.50844	6.53e-06	6.45e-05
ABCA10	25.7506	-2.00251	0.44417	-4.50843	6.53e-06	6.45e-05
SH2D3C	2.14913	-2.8272	0.627346	-4.50661	6.59e-06	6.5e-05
RPL21P23	6.48715	-2.37447	0.526976	-4.50585	6.61e-06	6.52e-05
LINC02175	9.17841	-1.97132	0.438171	-4.49896	6.83e-06	6.72e-05
PGBD5	6.3087	-2.28918	0.509198	-4.49566	6.94e-06	6.82e-05
ID3	5339.76	-1.51096	0.336142	-4.49502	6.96e-06	6.83e-05
TNNT3	15.2271	-3.13105	0.696666	-4.49434	6.98e-06	6.85e-05
CXADRP3	9.91791	-2.66663	0.59352	-4.49291	7.03e-06	6.88e-05
OR2A1-AS1	17.4738	-1.36831	0.304651	-4.49139	7.08e-06	6.92e-05
LINC00482	3.25214	-3.02875	0.674903	-4.48769	7.2e-06	7.03e-05
AC046168.2	2.35444	-3.80365	0.84788	-4.48607	7.25e-06	7.08e-05
STAT5A	409.557	-1.11717	0.249209	-4.48289	7.36e-06	7.18e-05
LLGL2	5.16291	-1.95115	0.435595	-4.47928	7.49e-06	7.27e-05
LHFPL3-AS2	4.95578	-1.88333	0.420553	-4.47823	7.53e-06	7.31e-05
TRIM67	4.91016	-4.15396	0.928113	-4.4757	7.62e-06	7.38e-05
TGFA	15.3404	-2.41017	0.539044	-4.4712	7.78e-06	7.52e-05
EPGN	103.35	-2.0257	0.453056	-4.47119	7.78e-06	7.52e-05
BX322650.1	12.269	-1.27855	0.28607	-4.46936	7.85e-06	7.58e-05
FRZB	109.855	-1.74374	0.3903	-4.46768	7.91e-06	7.63e-05
PTPN20	43.7944	-1.3534	0.303102	-4.46515	8e-06	7.71e-05
AC016582.3	21.0933	-1.82174	0.408086	-4.46412	8.04e-06	7.74e-05
AP1S3	50.0621	-1.17497	0.263301	-4.46247	8.1e-06	7.8e-05
P2RY2	33.7491	-1.22729	0.275082	-4.46153	8.14e-06	7.82e-05
ATP1A2	10.762	-2.81102	0.631147	-4.45382	8.44e-06	8.08e-05
ZNF208	13.2446	-1.69188	0.38016	-4.45045	8.57e-06	8.2e-05
LINC01336	6.80745	-2.49432	0.560587	-4.44947	8.61e-06	8.23e-05
DLK1	2.88685	-4.62297	1.04179	-4.4375	9.1e-06	8.64e-05
AP002761.4	19.2318	-1.33087	0.30025	-4.43255	9.31e-06	8.83e-05
EPB41L4B	129.518	-1.63945	0.370099	-4.42977	9.43e-06	8.93e-05
APOL6	740.368	-1.04891	0.236871	-4.42821	9.5e-06	8.98e-05
TDRD6	19.3713	-1.76778	0.399305	-4.42714	9.55e-06	9.02e-05
KCTD19	6.21714	-3.02438	0.683356	-4.42577	9.61e-06	9.07e-05
PTPN6	10.6127	-2.05313	0.46407	-4.42417	9.68e-06	9.13e-05
CDKN1C	77.1134	-2.20369	0.498308	-4.42235	9.76e-06	9.2e-05
ASPRV1	11.1677	-1.42344	0.322073	-4.41963	9.89e-06	9.3e-05
DBNDD2	23.6393	-1.5338	0.34714	-4.41839	9.94e-06	9.35e-05
IRX1	3.97271	-2.86543	0.648612	-4.41779	9.97e-06	9.37e-05
GPR17	34.6905	-1.57819	0.357335	-4.41656	1e-05	9.42e-05
SH3GL3	8.80334	-2.11446	0.479056	-4.4138	1.02e-05	9.53e-05
OXER1	3.08729	-3.1562	0.716015	-4.40801	1.04e-05	9.76e-05
C9orf106	5.09374	-3.65447	0.829515	-4.40555	1.06e-05	9.85e-05
TRAPPC6A	96.6677	-1.25283	0.284424	-4.40478	1.06e-05	9.88e-05
PAPPA	2288.37	-1.36642	0.310237	-4.40444	1.06e-05	9.89e-05
CYP39A1	41.1564	-1.4294	0.324612	-4.40339	1.07e-05	9.93e-05
SLC2A5	171.748	-1.43703	0.326425	-4.40232	1.07e-05	9.97e-05
FO681492.1	84.6264	-1.64208	0.373234	-4.39961	1.08e-05	0.000100684
RHD	24.3566	-1.96966	0.447862	-4.39793	1.09e-05	0.000101334
TRANK1	717.338	-1.33422	0.303413	-4.39738	1.1e-05	0.000101544
FNDC1-IT1	17.8225	-1.47421	0.335269	-4.39708	1.1e-05	0.00010164
AL513217.1	2.9671	-3.02191	0.687967	-4.39252	1.12e-05	0.000103483
RASGRP2	4.28283	-3.00491	0.684701	-4.38865	1.14e-05	0.000105072
CD40	22.1284	-1.3352	0.304618	-4.38321	1.17e-05	0.000107222
ALS2CL	120.673	-1.24135	0.283239	-4.38269	1.17e-05	0.000107384
CDC42EP2	4.15596	-2.66582	0.608792	-4.37886	1.19e-05	0.00010924
CHL1	4.37961	-3.77605	0.86239	-4.37858	1.19e-05	0.000109334
SLC19A3	5.39517	-2.47569	0.565439	-4.37835	1.2e-05	0.000109405
ZNF610	68.6208	-1.03502	0.23644	-4.37751	1.2e-05	0.00010978
MAN1C1	408.866	-3.33711	0.762479	-4.37666	1.21e-05	0.000110159
KRT7-AS	7.60324	-3.79793	0.867804	-4.37648	1.21e-05	0.000110206
AC006538.1	18.7012	-1.08609	0.248493	-4.3707	1.24e-05	0.000112824
COL4A2	44560.7	-1.16988	0.267795	-4.36857	1.25e-05	0.000113834
COL4A5	18.4197	-2.65711	0.608914	-4.3637	1.28e-05	0.000116217
AC130469.1	5.04742	-1.87948	0.430893	-4.36183	1.29e-05	0.000117052
MGP	128.198	-3.07001	0.705251	-4.35308	1.34e-05	0.00012131
FGL2	17.6366	-2.07133	0.475927	-4.35221	1.35e-05	0.000121738
MELTF	206.768	-1.45688	0.334849	-4.35084	1.36e-05	0.000122345
NPTXR	446.263	-1.4331	0.329552	-4.34864	1.37e-05	0.00012353
LINC01936	2.2319	-2.9327	0.674484	-4.34807	1.37e-05	0.000123799
WEE2-AS1	32.3489	-1.24877	0.287212	-4.3479	1.37e-05	0.000123843
AC007938.2	11.9471	-2.7434	0.631229	-4.34612	1.39e-05	0.000124641
ASS1	1549.66	-1.05387	0.242531	-4.34529	1.39e-05	0.000125059
CATSPER1	12.7881	-1.55613	0.358555	-4.34001	1.42e-05	0.000127756
AC105345.1	9.84221	-1.64621	0.379513	-4.33768	1.44e-05	0.000128927
AC109779.1	2.96027	-3.20928	0.740806	-4.33215	1.48e-05	0.000131879
FAM90A1	6.01841	-1.84848	0.427	-4.329	1.5e-05	0.000133609
DDR1	1039.69	-1.11434	0.257494	-4.32763	1.51e-05	0.000134389
S100P	5.3883	-3.39271	0.784374	-4.32537	1.52e-05	0.000135425
AHRR	1216.29	-1.00434	0.232708	-4.31586	1.59e-05	0.000140694
AC026469.1	2.17158	-4.35183	1.00903	-4.31289	1.61e-05	0.000142423
ANKRD65	39.1413	-1.139	0.264233	-4.31061	1.63e-05	0.000143662
RYR1	3.17493	-3.10877	0.722718	-4.3015	1.7e-05	0.000148887
KCND3	414.419	-1.31305	0.305329	-4.30044	1.7e-05	0.000149492
PTGIS	1755.89	-2.44496	0.56858	-4.30012	1.71e-05	0.000149643
SPACA6P-AS	19.2687	-2.09121	0.486516	-4.29833	1.72e-05	0.000150673
CERS4	26.0653	-2.55504	0.594993	-4.29422	1.75e-05	0.000153173
AL928654.3	3.75749	-2.82303	0.657703	-4.29226	1.77e-05	0.000154343
LINC00840	29.5173	-1.59134	0.371464	-4.28396	1.84e-05	0.000159637
AL137026.1	5.20651	-1.99502	0.46599	-4.28125	1.86e-05	0.000161327
APOL3	87.3127	-1.76923	0.413493	-4.27875	1.88e-05	0.000162888
RGN	33.6199	-1.66782	0.389874	-4.27784	1.89e-05	0.000163354
MGST2	90.9169	-1.43797	0.336483	-4.27353	1.92e-05	0.000166412
FAM167A	26.9662	-1.95715	0.457997	-4.27328	1.93e-05	0.000166511
WFIKKN2	5.49576	-2.32457	0.544007	-4.27305	1.93e-05	0.000166511
NPIPB6	6.50489	-1.52267	0.357143	-4.26348	2.01e-05	0.000173028
SLC22A3	348.173	-2.48557	0.583288	-4.26131	2.03e-05	0.000174576
RPL23AP49	3.47655	-2.43485	0.57148	-4.2606	2.04e-05	0.000174918
PRTG	86.1077	-1.00783	0.236592	-4.25979	2.05e-05	0.000175415
KLF3-AS1	44.6367	-1.01737	0.239084	-4.25527	2.09e-05	0.000178492
C4A	48.3747	-1.14885	0.270374	-4.2491	2.15e-05	0.00018297
PRSS23	18851.3	-1.32207	0.311257	-4.24752	2.16e-05	0.00018397
KCNMB2	2.49571	-3.00686	0.708177	-4.24592	2.18e-05	0.000185217
ALB	2.68129	-2.4483	0.576761	-4.24491	2.19e-05	0.00018598
JMJD1C-AS1	17.4028	-1.1273	0.265903	-4.23953	2.24e-05	0.000190117
AL031686.1	2.54274	-2.29756	0.542083	-4.23838	2.25e-05	0.000190937
SPAG17	29.7907	-1.0287	0.242778	-4.23721	2.26e-05	0.000191857
TFR2	7.23985	-1.80789	0.426949	-4.23445	2.29e-05	0.000194004
CARNS1	22.5707	-1.18321	0.279559	-4.23241	2.31e-05	0.000195461
RGS22	6.04585	-2.11951	0.501485	-4.22647	2.37e-05	0.000199819
RPLP1P6	8.91107	-1.41	0.333789	-4.22423	2.4e-05	0.00020158
C1S	7535.23	-1.21916	0.289202	-4.21559	2.49e-05	0.000208712
AC092691.1	44.5045	-1.40689	0.333879	-4.21377	2.51e-05	0.000210321
HAR1A	7.8156	-1.63275	0.387513	-4.2134	2.52e-05	0.000210499
RASGEF1B	40.2769	-2.33508	0.554289	-4.21275	2.52e-05	0.000210943
PDE1C	2108.02	-1.18274	0.281069	-4.20802	2.58e-05	0.000214681
TMEM229B	54.7334	-1.10706	0.263377	-4.20334	2.63e-05	0.000218888
PTGDS	330.318	-2.29009	0.544914	-4.20267	2.64e-05	0.000219275
HAVCR1P1	3.33606	-1.87388	0.446019	-4.20133	2.65e-05	0.000220489
AP001107.5	26.2047	-1.36568	0.325229	-4.19912	2.68e-05	0.000222485
MYO7B	98.2337	-2.4374	0.580585	-4.19819	2.69e-05	0.000223314
AC005682.1	18.3292	-1.10539	0.263449	-4.19584	2.72e-05	0.000225424
AC080112.3	23.2951	-1.35669	0.32357	-4.19289	2.75e-05	0.000228152
RNF144B	148.208	-1.33666	0.319107	-4.18873	2.81e-05	0.000232015
LRRC2	189.388	-1.5504	0.37016	-4.18845	2.81e-05	0.000232211
TMC4	24.9945	-1.51851	0.362703	-4.18666	2.83e-05	0.000233688
DAAM2	1750.67	-1.021	0.243992	-4.18455	2.86e-05	0.000235599
SYT6	3.20869	-4.1474	0.991991	-4.18088	2.9e-05	0.000239154
ZC3H12D	12.5836	-1.49202	0.356996	-4.17937	2.92e-05	0.000240621
HLA-DRB1	17.9578	-5.27118	1.26128	-4.17923	2.93e-05	0.000240621
LCNL1	390.774	-2.17345	0.520701	-4.17408	2.99e-05	0.00024547
HYDIN2	71.1053	-1.44909	0.347194	-4.17371	3e-05	0.00024577
ARHGEF34P	54.3354	-1.19163	0.285725	-4.17056	3.04e-05	0.000248902
TXK	11.1665	-1.64964	0.396098	-4.16472	3.12e-05	0.000254387
TNXA	2.76695	-2.74935	0.661003	-4.15936	3.19e-05	0.000259837
TMTC1	937.753	-1.43278	0.344577	-4.15809	3.21e-05	0.000261031
CROCC2	5.84006	-2.53112	0.608727	-4.15805	3.21e-05	0.000261031
PTPRVP	3.97394	-2.05715	0.495681	-4.15015	3.32e-05	0.000269483
C2CD4D	3.36534	-2.58157	0.622385	-4.14787	3.36e-05	0.000271564
NOTUM	15.5121	-2.7376	0.660155	-4.14691	3.37e-05	0.000272606
KCNH1	254.743	-1.36281	0.328664	-4.14653	3.38e-05	0.000272952
PPFIBP2	278.226	-1.30848	0.315803	-4.14335	3.42e-05	0.000276348
LUM	15867.1	-1.1985	0.28928	-4.14304	3.43e-05	0.000276625
BFSP1	53.5766	-1.28197	0.309631	-4.14033	3.47e-05	0.000279443
SLC25A34	73.3423	-1.01872	0.246058	-4.14016	3.47e-05	0.000279453
LINC00654	131.257	-1.25875	0.304551	-4.13312	3.58e-05	0.00028732
USP2	56.0699	-1.47922	0.358038	-4.13147	3.6e-05	0.000289066
AC241952.1	566.806	-1.22179	0.295773	-4.13084	3.61e-05	0.000289747
TMEM155	136.188	-1.65125	0.399932	-4.12882	3.65e-05	0.00029176
BDKRB2	508.12	-1.31155	0.317737	-4.12779	3.66e-05	0.000292522
KCNE4	1943.08	-1.18011	0.286307	-4.12182	3.76e-05	0.000299535
EMILIN2	114.185	-1.60849	0.390348	-4.12066	3.78e-05	0.000300822
GJD3	20.107	-1.55002	0.376292	-4.1192	3.8e-05	0.000302505
RARRES2	226.263	-3.10771	0.756207	-4.1096	3.96e-05	0.000314083
BMP6	99.4253	-1.63169	0.397184	-4.10815	3.99e-05	0.000315581
HSPG2	31604.6	-1.1026	0.268406	-4.10797	3.99e-05	0.000315594
FIRRE	3.50205	-3.16221	0.769961	-4.10698	4.01e-05	0.000316721
CLDN7	7.48843	-1.65492	0.403026	-4.10623	4.02e-05	0.000317394
AL513318.2	2.89946	-2.07885	0.50632	-4.1058	4.03e-05	0.000317869
ARHGEF37	51.6138	-1.48729	0.362787	-4.09964	4.14e-05	0.000325733
AC096745.2	3.49463	-3.19865	0.780282	-4.09936	4.14e-05	0.000325772
CCDC3	8.11553	-2.93556	0.716485	-4.09716	4.18e-05	0.000328513
AC092535.4	8.971	-1.72024	0.419945	-4.09636	4.2e-05	0.000329413
AC105105.1	53.102	-1.41575	0.345646	-4.09595	4.2e-05	0.000329749
HOXA6	49.5479	-1.5425	0.376741	-4.09433	4.23e-05	0.000331938
GREB1L	16.7098	-1.87494	0.458469	-4.08958	4.32e-05	0.000338564
PLXNA2	744.98	-1.31548	0.32194	-4.0861	4.39e-05	0.000343179
ZNF396	13.9906	-2.13362	0.522652	-4.08229	4.46e-05	0.000348216
GRM6	8.01716	-1.47719	0.361905	-4.08172	4.47e-05	0.000348949
FAM47E	4.23146	-2.08039	0.509716	-4.08146	4.48e-05	0.0003492
PRKCZ	13.6723	-1.23888	0.303818	-4.07772	4.55e-05	0.000354351
SP7	8.9631	-3.05301	0.749118	-4.07546	4.59e-05	0.000357153
CYP7B1	26.6498	-1.34172	0.329311	-4.07433	4.61e-05	0.000358631
GOLGA2P5	22.739	-1.18658	0.291418	-4.07174	4.67e-05	0.000361986
COL15A1	726.174	-3.62949	0.891654	-4.07051	4.69e-05	0.000363509
ZNF541	2.42793	-2.61312	0.642418	-4.06763	4.75e-05	0.000367898
FRAS1	239.193	-2.11848	0.521192	-4.06467	4.81e-05	0.000372193
AIF1L	3.03915	-3.14039	0.772677	-4.0643	4.82e-05	0.000372475
LINC01341	19.1319	-1.04362	0.256949	-4.06156	4.87e-05	0.000376232
TM6SF2	8.69738	-1.30352	0.320979	-4.06108	4.88e-05	0.000376882
PDE9A	2.76252	-5.87953	1.44843	-4.05924	4.92e-05	0.000379574
AK8	13.2295	-1.37725	0.339379	-4.05816	4.95e-05	0.000380925
SLA	4.89128	-1.79278	0.441771	-4.05816	4.95e-05	0.000380925
AC145124.1	30.7816	-1.0806	0.266328	-4.05739	4.96e-05	0.000381909
GUCY2C	8.29251	-2.30599	0.568794	-4.05417	5.03e-05	0.000386937
CLIC3	291.486	-1.78632	0.440673	-4.05361	5.04e-05	0.000387572
SYT12	314.888	-1.63955	0.404624	-4.05203	5.08e-05	0.000389795
AC025459.1	2.27888	-3.13202	0.773131	-4.05109	5.1e-05	0.000391216
KLRD1	5.0655	-2.20319	0.543958	-4.05029	5.12e-05	0.000392266
ODF3B	35.2188	-1.13516	0.280947	-4.04048	5.33e-05	0.000407881
SNCAIP	52.4836	-1.69593	0.419854	-4.03934	5.36e-05	0.000409719
ZNF436-AS1	53.5016	-1.24095	0.30801	-4.02891	5.6e-05	0.000426186
EPYC	44.7385	-2.37513	0.58966	-4.02797	5.63e-05	0.000427744
MAPK8IP2	22.8746	-1.02371	0.254307	-4.02551	5.69e-05	0.000431942
POM121L9P	165.338	-1.52946	0.380239	-4.02238	5.76e-05	0.00043757
MAATS1	8.79284	-1.38783	0.345258	-4.01969	5.83e-05	0.000441964
KCNA4	6.36802	-2.93307	0.729715	-4.01947	5.83e-05	0.000442211
AJ003147.3	3.01784	-2.13674	0.532206	-4.01488	5.95e-05	0.000450433
IL17B	8.59344	-1.78092	0.443825	-4.01266	6e-05	0.000453891
MFNG	4.62015	-5.21679	1.30294	-4.00386	6.23e-05	0.000469509
MYOCD	11.166	-4.19242	1.04771	-4.00153	6.29e-05	0.000473777
TEX22	16.156	-1.17467	0.293761	-3.99873	6.37e-05	0.000478901
GRM1	3.82991	-2.97756	0.745454	-3.99429	6.49e-05	0.000486762
KLHDC7B	26.1267	-3.57667	0.895533	-3.9939	6.5e-05	0.000487393
PCDHB10	82.6079	-1.12139	0.280954	-3.99137	6.57e-05	0.000492101
PCDHB4	42.8799	-1.68173	0.421555	-3.98936	6.63e-05	0.000495082
ASPA	7.25991	-2.57641	0.646131	-3.98744	6.68e-05	0.00049858
GRM4	5.18772	-1.62805	0.408423	-3.98619	6.71e-05	0.000500873
TBC1D10C	22.2875	-1.34674	0.338118	-3.98306	6.8e-05	0.000506519
OLFM2	132.001	-1.52788	0.383798	-3.98094	6.86e-05	0.000510459
NYNRIN	538.963	-1.27707	0.320892	-3.97975	6.9e-05	0.000512655
AC009229.2	2.3923	-3.25766	0.819205	-3.97662	6.99e-05	0.000518012
SERPINB2	24.9408	-2.59995	0.654576	-3.97196	7.13e-05	0.000526982
IL1RL1	3.01429	-3.83365	0.966264	-3.9675	7.26e-05	0.000535826
DLL1	12.9419	-1.02607	0.259039	-3.96107	7.46e-05	0.000549696
MIR29B2CHG	33.1034	-1.66758	0.421026	-3.96075	7.47e-05	0.00055005
ADAMTS7P3	8.3807	-1.92622	0.486639	-3.9582	7.55e-05	0.00055519
PARVG	2.22091	-2.95313	0.746105	-3.95806	7.56e-05	0.000555335
COBL	2.30531	-4.24514	1.07325	-3.95539	7.64e-05	0.000560994
CACNA1G	28.8652	-1.42204	0.359528	-3.9553	7.64e-05	0.000560994
AC079305.1	6.48807	-1.44356	0.365089	-3.954	7.69e-05	0.000563871
AL590438.1	17.0033	-1.26457	0.31989	-3.95314	7.71e-05	0.000565703
LINC01778	4.42244	-2.67659	0.677172	-3.9526	7.73e-05	0.000566604
LRRC71	50.4246	-2.01384	0.509764	-3.95053	7.8e-05	0.000571138
KIAA1324	32.0458	-1.18961	0.301213	-3.94939	7.83e-05	0.000573651
MYCBPAP	36.1327	-1.39209	0.352667	-3.94733	7.9e-05	0.000578011
ACOT12	2.81203	-3.50455	0.887983	-3.94665	7.93e-05	0.000579475
AL139398.1	5.27313	-1.77171	0.44893	-3.94653	7.93e-05	0.000579559
TREM1	3.20954	-2.48587	0.63051	-3.94263	8.06e-05	0.000588053
TMEM151A	13.3213	-1.50955	0.383392	-3.93735	8.24e-05	0.000599703
CPB1	6.90594	-3.90978	0.993402	-3.93575	8.29e-05	0.000603515
LAMP5	18.6333	-2.54403	0.646813	-3.93317	8.38e-05	0.000608987
CEBPA-DT	8.93081	-1.40971	0.358549	-3.9317	8.43e-05	0.000612522
PTPRH	10.0795	-1.65589	0.421598	-3.92764	8.58e-05	0.000622531
ZNRF2P2	13.2014	-1.01673	0.259087	-3.92427	8.7e-05	0.000629811
LAPTM5	139.277	-1.712	0.43629	-3.92399	8.71e-05	0.00063011
FAM107A	2.95758	-2.38909	0.609578	-3.91925	8.88e-05	0.000641116
PDE10A	41.771	-2.64053	0.674437	-3.91516	9.03e-05	0.000650558
FAT2	36.8217	-1.11186	0.284016	-3.91479	9.05e-05	0.000651159
GPRC5D	2.67725	-3.16814	0.809312	-3.91461	9.06e-05	0.000651159
ST6GAL1	254.286	-1.51507	0.38719	-3.91297	9.12e-05	0.000655366
TRABD2B	46.0612	-2.07605	0.530757	-3.91148	9.17e-05	0.000658981
AC020661.1	10.5989	-1.66929	0.426912	-3.91016	9.22e-05	0.00066157
CALCRL	67.0817	-1.23504	0.315902	-3.90956	9.25e-05	0.000662919
AC105389.2	3.14945	-2.81845	0.721348	-3.9072	9.34e-05	0.0006683
TP63	19.8244	-1.64576	0.421781	-3.90192	9.54e-05	0.000682125
MUSK	4.00115	-2.20271	0.565456	-3.89546	9.8e-05	0.000698242
FOXO6	6.98028	-1.49016	0.382856	-3.89221	9.93e-05	0.000706708
AC139149.1	17.7601	-1.25891	0.3239	-3.88671	0.000101611	0.0007198
SCUBE3	5325.78	-2.45899	0.63294	-3.88502	0.00010232	0.000724338
CSTA	96.8443	-1.7317	0.445896	-3.88364	0.000102905	0.00072776
WNT10B	13.2578	-1.61893	0.417308	-3.87945	0.000104692	0.000739173
DHRS3	731.606	-2.30297	0.593682	-3.87913	0.00010483	0.000739901
TBC1D8-AS1	6.14711	-1.72898	0.446352	-3.87357	0.000107252	0.00075525
LINC02223	9.81428	-1.40951	0.364114	-3.87107	0.000108358	0.000762537
PDE1A	46.1865	-1.43627	0.371525	-3.86588	0.000110689	0.00077562
RASSF2	150.952	-1.47056	0.380525	-3.86455	0.000111292	0.000779082
SLC7A11	2390	-1.17796	0.305021	-3.86191	0.000112504	0.000785989
MYO16	6.73489	-1.69011	0.437751	-3.8609	0.000112972	0.00078826
GPRC5D-AS1	23.2607	-1.04709	0.271267	-3.86	0.000113387	0.000790844
AL590132.1	3.75755	-2.09198	0.541976	-3.85991	0.000113428	0.000790844
FLJ45513	6.6683	-1.51524	0.392576	-3.85974	0.000113506	0.000790954
COL4A1	41849.7	-1.37911	0.357362	-3.85914	0.000113786	0.000792389
PARM1	24.7364	-2.55843	0.663	-3.85888	0.00011391	0.000792989
PHYHD1	66.5608	-1.36762	0.35442	-3.85876	0.000113964	0.000793111
C16orf54	2.82415	-3.80486	0.986313	-3.85766	0.00011448	0.000796182
VCAM1	2811.01	-1.50161	0.39031	-3.84724	0.000119458	0.000827305
THEM5	4.51221	-2.79077	0.725834	-3.84491	0.000120594	0.0008341
FGF7P6	4.70677	-1.88746	0.490897	-3.84491	0.000120596	0.0008341
AK4	1233.64	-1.18796	0.309255	-3.84137	0.000122351	0.000844328
LINC01503	226.253	-1.60951	0.419158	-3.83985	0.000123109	0.000847914
AC005324.3	3.87532	-2.01653	0.525853	-3.83478	0.000125678	0.000862827
BMS1P21	5.24198	-1.69895	0.443212	-3.83327	0.000126451	0.000867298
AP000654.1	3.27949	-2.8972	0.756316	-3.83068	0.00012779	0.000874243
RDH12	2.20195	-2.67921	0.699485	-3.83026	0.000128009	0.000875457
AC008440.1	45.0369	-1.02932	0.268764	-3.82983	0.000128234	0.000876718
ODF3L1	10.7148	-1.54753	0.404245	-3.82819	0.000129087	0.0008817
LEP	16.9487	-3.83225	1.00147	-3.82662	0.000129916	0.000886798
HOXA13	5.09989	-1.76681	0.461805	-3.82589	0.000130299	0.000889127
DPEP1	3.08714	-3.35722	0.879281	-3.81815	0.000134458	0.000914879
LACTB2-AS1	5.47668	-1.78516	0.46763	-3.81746	0.000134835	0.000917154
PPIAP54	2.12103	-2.59539	0.680056	-3.81644	0.000135393	0.000919804
ELOVL2	16.4504	-1.69059	0.443299	-3.81366	0.000136926	0.000929305
ZNF295-AS1	9.78005	-1.36037	0.356807	-3.81261	0.000137507	0.000932656
SYT15	39.6333	-1.4358	0.377148	-3.80701	0.000140659	0.000950716
AC007262.2	5.59199	-1.67243	0.439533	-3.80501	0.000141799	0.000957512
PIPOX	8.64086	-1.66613	0.437997	-3.80398	0.000142387	0.000960879
ANO3	29.8148	-2.22635	0.585433	-3.80292	0.000143003	0.000964725
CFAP70	45.3198	-1.03335	0.271758	-3.80247	0.000143262	0.000966169
MEDAG	1119.33	-1.52587	0.401966	-3.79601	0.000147042	0.000990104
CDHR4	6.52315	-2.31249	0.609318	-3.79522	0.000147515	0.0009921
RPS6KA5	29.2699	-1.46902	0.387073	-3.7952	0.000147525	0.0009921
PCSK6	11.3261	-1.74719	0.460406	-3.79489	0.000147707	0.000993014
AL365214.2	6.77488	-2.27183	0.598904	-3.79331	0.000148652	0.000998427
AL662844.4	15.4609	-1.09369	0.288543	-3.79038	0.000150418	0.0010087
OCLN	11.9686	-1.55564	0.410921	-3.78573	0.00015326	0.00102647
DNM1P51	13.9131	-1.72066	0.455228	-3.77978	0.000156964	0.00104767
GFRA1	826.371	-1.49514	0.395645	-3.77899	0.000157464	0.0010503
ZMYND12	9.63256	-1.38532	0.367437	-3.77023	0.000163099	0.00108523
AC005837.1	18.4381	-1.32868	0.352598	-3.76825	0.000164396	0.00109284
ID2-AS1	11.7908	-1.22375	0.324895	-3.76659	0.00016549	0.00109943
NOSTRIN	19.104	-1.22047	0.324158	-3.76504	0.000166519	0.00110558
PPARGC1A	31.7435	-3.2646	0.86715	-3.76474	0.000166721	0.00110657
C4B	23.0085	-1.65201	0.439133	-3.76199	0.000168567	0.00111778
CDH5	3.89495	-3.17588	0.846403	-3.75221	0.000175283	0.00115801
CCDC144NL-AS1	19.4346	-1.66412	0.443544	-3.75187	0.000175522	0.00115887
NPM2	2.02796	-2.43007	0.648135	-3.74933	0.00017731	0.00116959
AC121757.1	3.88302	-3.27376	0.873928	-3.74602	0.000179659	0.0011818
AC234582.1	101.155	-1.28464	0.343	-3.74529	0.000180183	0.00118489
DRD1	8.45313	-3.08616	0.824359	-3.74371	0.000181324	0.00119129
KLF9	2872.92	-1.05397	0.281731	-3.74105	0.000183252	0.00120284
AC074386.1	8.87556	-1.56212	0.417789	-3.73902	0.000184738	0.00121148
MIR646HG	30.3075	-1.44677	0.387237	-3.73613	0.000186876	0.00122438
MMP21	2.96404	-2.23654	0.598815	-3.73494	0.000187762	0.00122867
PGR	4.09917	-2.03374	0.544563	-3.73462	0.000187995	0.00122982
IL21R	83.4613	-1.65511	0.443496	-3.73195	0.00019	0.00124218
SMAD9-IT1	3.67753	-2.48967	0.667881	-3.72772	0.000193222	0.00125978
LINC02021	8.98814	-1.25695	0.337482	-3.72449	0.00019571	0.00127343
FAM160A1	21.8488	-1.41528	0.380007	-3.72435	0.000195822	0.00127362
LINC01140	18.1041	-1.05114	0.282303	-3.72345	0.000196522	0.00127778
LINC01615	20.725	-1.58522	0.425996	-3.72121	0.000198273	0.0012876
ADA	186.803	-1.21235	0.326001	-3.71885	0.000200136	0.00129733
SMIM32	3.08741	-3.73522	1.00464	-3.71798	0.00020082	0.00130137
FAM189A2	23.481	-1.21339	0.326452	-3.71689	0.000201689	0.00130621
TNFRSF14-AS1	7.04128	-1.30811	0.352056	-3.71564	0.000202689	0.00131229
AC078881.1	5.25961	-1.82635	0.492166	-3.71083	0.00020658	0.00133465
IL20RA	10.1759	-1.86344	0.50327	-3.70267	0.000213341	0.00137253
AGT	106.153	-2.52928	0.683217	-3.70201	0.000213894	0.00137567
ADORA1	214.947	-1.01039	0.273071	-3.70012	0.000215501	0.00138226
EPB41L4A-DT	4.19329	-2.49991	0.675979	-3.69821	0.000217123	0.00139141
AC020763.4	20.0846	-1.43296	0.387551	-3.69748	0.000217749	0.001395
AC243562.1	9.11933	-1.54023	0.416771	-3.69562	0.000219351	0.001404
AL512306.2	3.17791	-3.18269	0.861393	-3.69482	0.000220041	0.00140763
CYP26B1	18.818	-2.19638	0.595018	-3.69129	0.000223117	0.00142427
DNAH10	51.6757	-1.19123	0.322724	-3.69117	0.000223224	0.00142453
A2M-AS1	13.9583	-1.54898	0.419663	-3.691	0.000223371	0.00142504
AC117490.2	3.28746	-1.87493	0.508153	-3.68971	0.000224514	0.00143148
ERFE	66.651	-1.20434	0.326529	-3.6883	0.000225758	0.00143898
AL022724.1	2.76475	-2.81134	0.762743	-3.68582	0.000227967	0.00145133
AC092376.3	2.50343	-2.43353	0.660537	-3.68417	0.000229451	0.0014586
NANOS1	43.2219	-1.54224	0.418793	-3.68259	0.000230872	0.00146372
MIR122HG	3.24305	-2.45823	0.667827	-3.68093	0.000232382	0.00147155
HLF	2.09568	-2.37384	0.64549	-3.67758	0.00023546	0.00148795
AL034346.1	4.93056	-1.57756	0.429099	-3.67645	0.000236506	0.00149412
AC010890.1	3.20603	-2.71426	0.738362	-3.67606	0.000236864	0.00149594
WSCD2	2.97778	-2.78535	0.757753	-3.6758	0.000237104	0.00149639
AC008875.1	5.83006	-1.43884	0.391528	-3.67495	0.000237895	0.00150068
VEGFD	2.12485	-2.60272	0.709393	-3.66894	0.000243561	0.0015328
GPLD1	21.8301	-1.38109	0.376717	-3.66611	0.000246264	0.00154753
MYCT1	7.44874	-2.31362	0.6313	-3.66485	0.000247485	0.00155383
AC110285.1	5.02208	-1.62973	0.444811	-3.66387	0.000248429	0.00155884
ACOT1	90.1099	-1.28239	0.350054	-3.6634	0.000248893	0.0015613
PRDX1P1	8.53828	-1.89626	0.518067	-3.66026	0.000251963	0.00157916
SYT8	31.0111	-1.5332	0.418942	-3.65968	0.000252527	0.00158105
LINC01091	2.44186	-2.60586	0.712057	-3.65963	0.000252584	0.00158105
RSPH1	2.97907	-2.8209	0.770862	-3.65942	0.000252791	0.00158157
H19	16.9698	-3.30506	0.903512	-3.65801	0.000254182	0.00158981
AC003986.2	11.0784	-1.8347	0.502298	-3.6526	0.000259598	0.00161885
ZNF658B	18.1865	-1.12861	0.309278	-3.64917	0.000263088	0.00163737
PSG5	256.749	-1.83761	0.503766	-3.64775	0.000264546	0.00164548
AC004923.4	16.2745	-1.20379	0.330475	-3.6426	0.000269898	0.00167487
THRB	73.2004	-1.36426	0.374609	-3.64183	0.000270708	0.00167844
CTSF	1060.95	-1.01396	0.278553	-3.64008	0.00027255	0.00168888
RNA5SP290	2.59768	-2.54196	0.69852	-3.63906	0.000273633	0.00169461
AC133552.3	2.45343	-2.76403	0.759736	-3.63814	0.000274612	0.00170017
AL592424.1	5.78693	-1.42071	0.391313	-3.63063	0.00028273	0.00174336
LRRC4C	21.9021	-3.19103	0.879363	-3.6288	0.000284741	0.00175424
ZEB2-AS1	5.49304	-1.60939	0.443767	-3.62666	0.000287107	0.00176679
CRIP3	2.91297	-2.42916	0.670388	-3.62352	0.000290619	0.0017848
IGFBP7	25767.1	-1.10582	0.305238	-3.62282	0.000291409	0.00178863
DPY19L1P2	11.0985	-1.14214	0.31528	-3.62261	0.000291646	0.00178957
RBMXP4	4.41643	-1.79982	0.497518	-3.61759	0.000297354	0.00182093
CASZ1	7.41316	-1.39192	0.385273	-3.61281	0.000302893	0.00184955
AC105053.1	3.66365	-2.3959	0.663429	-3.61139	0.000304555	0.00185811
SRSF12	4.96857	-1.66619	0.461467	-3.61063	0.000305457	0.00186202
PRAM1	5.6707	-1.64825	0.456545	-3.61027	0.000305878	0.00186352
RHCE	10.7643	-1.34309	0.372029	-3.61019	0.000305977	0.00186359
HSPB2	4.89454	-1.54553	0.428653	-3.60556	0.000311482	0.00189388
IGFBP2	1932.95	-2.13258	0.592157	-3.60137	0.000316544	0.00192108
CRYBB3	2.1277	-2.79481	0.776048	-3.60134	0.000316585	0.00192108
AC010976.2	15.8279	-2.53925	0.705967	-3.59684	0.000322112	0.00195227
HPD	2.71292	-2.45414	0.682722	-3.59464	0.000324835	0.00196612
SLC22A2	9.10929	-2.03666	0.567124	-3.59121	0.000329143	0.00198657
AL645929.2	6.22566	-2.04254	0.569479	-3.58668	0.000334915	0.00201913
ENKUR	6.94212	-1.64043	0.457407	-3.58636	0.000335326	0.00202103
SLC38A4	142.044	-1.03657	0.289072	-3.58585	0.000335983	0.00202442
ERBB3	13.9432	-1.37998	0.384898	-3.58532	0.00033667	0.00202742
ABCA8	789.146	-1.753	0.489486	-3.58131	0.000341877	0.00205473
KCCAT198	3.93031	-2.46317	0.687864	-3.58089	0.00034242	0.00205741
DCLK3	4.70792	-1.94871	0.544486	-3.57899	0.000344929	0.00207015
CALML6	35.4213	-1.07421	0.300565	-3.57398	0.000351592	0.00210482
TSPAN2	169.591	-1.43597	0.401936	-3.57264	0.000353404	0.00211449
WDR86	6.29837	-2.05726	0.576035	-3.57141	0.000355059	0.0021226
CABP1	4.31704	-2.06225	0.577904	-3.5685	0.000359025	0.00214392
NAT2	4.83947	-1.78946	0.502402	-3.56181	0.000368307	0.00219112
BX322234.1	211.005	-1.0938	0.307098	-3.56171	0.000368443	0.00219112
LINC01750	31.8197	-1.44099	0.40458	-3.5617	0.000368468	0.00219112
AC027808.2	6.00982	-1.76435	0.496679	-3.5523	0.000381884	0.00225896
ELF3	3.37263	-2.12433	0.598202	-3.55119	0.000383487	0.00226737
UNC13A	7.83301	-2.29598	0.646541	-3.55117	0.000383517	0.00226737
AC244197.2	3.83498	-2.1912	0.617295	-3.54968	0.000385706	0.00227779
AC112198.2	7.09675	-1.96766	0.554338	-3.54957	0.000385863	0.00227809
CATSPERG	14.4158	-1.15281	0.325053	-3.54652	0.000390352	0.00230077
FAM166A	4.51433	-1.80813	0.509946	-3.54573	0.000391534	0.00230584
TMEM72-AS1	2.48485	-2.977	0.840378	-3.54246	0.000396415	0.00233001
AL135744.1	2.64967	-2.41338	0.681286	-3.54239	0.000396513	0.00233001
LNCOC1	10.5075	-1.32834	0.374994	-3.5423	0.000396657	0.00233022
AC087289.5	4.23188	-2.13479	0.603305	-3.53849	0.000402422	0.00235975
ANK3	314.275	-1.18124	0.334125	-3.53531	0.000407297	0.00238552
OR2A42	7.31774	-1.58285	0.447967	-3.53341	0.000410233	0.00240074
KCNK15-AS1	4.9473	-1.96681	0.556681	-3.53309	0.000410726	0.002402
HLA-F	26.7345	-1.50945	0.427236	-3.53306	0.000410786	0.002402
SCN2B	1.84684	-3.54853	1.00452	-3.53258	0.000411532	0.00240571
AC007240.2	5.31915	-1.52397	0.431563	-3.53129	0.000413544	0.00241483
AC016582.1	3.08142	-2.58016	0.730676	-3.5312	0.000413686	0.002415
AC092802.1	2.70987	-2.23858	0.63406	-3.53055	0.000414694	0.00242022
AC022306.1	3.86536	-1.79858	0.509697	-3.52872	0.00041758	0.0024364
FCGR2A	5.41364	-1.73372	0.491393	-3.52818	0.000418422	0.00244064
ANO2	4.64487	-2.42887	0.68983	-3.52097	0.000429971	0.00249779
AC010207.1	17.0918	-1.70302	0.484325	-3.51627	0.000437661	0.00253625
ALG1L9P.1	6.81644	-1.37384	0.3914	-3.51005	0.000448017	0.00258854
BMF	85.775	-1.50385	0.428522	-3.50938	0.000449161	0.00259445
AL132765.1	14.3881	-1.66349	0.474134	-3.50848	0.000450672	0.00260177
AC023509.4	8.20181	-1.21782	0.347117	-3.50839	0.000450833	0.002602
YPEL4	20.449	-1.06238	0.302924	-3.50708	0.000453049	0.00261126
CFAP57	14.2048	-1.49119	0.425343	-3.50584	0.000455165	0.00262134
GPR158	2.90308	-3.35206	0.956368	-3.50499	0.000456627	0.00262834
RXFP1	2.82705	-1.9614	0.559756	-3.50402	0.00045829	0.00263578
GBGT1	39.8722	-1.01589	0.290401	-3.49823	0.000468365	0.00268794
ETV7	24.8732	-1.60772	0.459797	-3.49659	0.000471253	0.00270306
SELENOP	69.9943	-3.10335	0.887734	-3.49581	0.000472623	0.00270947
LINC01397	3.00371	-4.41907	1.26664	-3.48882	0.000485164	0.00277318
AC021491.4	6.48737	-1.39281	0.399442	-3.48689	0.000488681	0.00279104
LINC01423	85.4874	-1.81947	0.522133	-3.48469	0.000492703	0.00281101
ERMN	131.379	-1.30299	0.374063	-3.48334	0.000495197	0.00282147
UPK1B	2.44179	-3.53606	1.01547	-3.48218	0.000497353	0.00282998
LINC00900	17.0724	-1.64694	0.473174	-3.48062	0.000500246	0.00284342
MEI1	7.13674	-1.15234	0.331165	-3.47965	0.000502073	0.0028516
ZNF843	32.7449	-1.01643	0.292163	-3.47898	0.000503333	0.00285717
AC022413.1	7.7501	-1.29104	0.37201	-3.47044	0.000519607	0.00293628
AL512274.1	2.73227	-2.534	0.730256	-3.47002	0.000520424	0.00293935
LINC01359	2.82575	-2.63341	0.75896	-3.46977	0.00052091	0.00294132
BISPR	7.54527	-1.53589	0.442816	-3.46846	0.000523451	0.00295176
CAPN9	4.68129	-2.94123	0.84845	-3.46659	0.000527096	0.0029684
LRRN4CL	327.539	-1.31422	0.37988	-3.45956	0.000541051	0.00303819
PPIAP53	10.4638	-1.07183	0.310157	-3.45575	0.000548757	0.00307661
AC097717.1	3.14631	-1.85498	0.53759	-3.45054	0.000559461	0.00313005
AC147067.1	28.2389	-1.05868	0.306947	-3.44907	0.000562526	0.00314391
FAM181B	1.86349	-3.03194	0.880295	-3.44423	0.000572684	0.00319901
AC010615.2	4.34888	-1.91304	0.555791	-3.44202	0.00057738	0.0032244
ATP2B2	2.12681	-2.43847	0.708539	-3.44154	0.000578404	0.00322843
SLC47A1	37.3455	-1.75901	0.51119	-3.44101	0.000579538	0.00323391
AC021491.2	11.9873	-1.29957	0.378025	-3.43778	0.000586499	0.00326594
AC004982.2	17.0931	-1.0504	0.305563	-3.43761	0.000586882	0.00326636
AL158211.1	4.786	-1.79101	0.521147	-3.43667	0.000588917	0.00327599
TPTE2P1	6.65805	-1.67286	0.487286	-3.43302	0.000596901	0.00331608
AC091185.1	16.4133	-1.33937	0.390269	-3.43191	0.000599338	0.00332789
STON2	30.0036	-2.48431	0.72458	-3.42862	0.000606651	0.00336412
F10	9.57589	-1.77454	0.517807	-3.42704	0.000610197	0.00337853
WISP2	881.581	-2.28755	0.667551	-3.42677	0.000610798	0.00338011
AC104695.2	10.4465	-1.38042	0.402989	-3.42545	0.000613791	0.00339403
RF00019.14	3.61557	-2.61283	0.763444	-3.42243	0.000620634	0.00342744
AC012358.1	8.6342	-1.0124	0.296193	-3.41805	0.000630707	0.00347499
KLHDC9	25.9825	-1.09362	0.320045	-3.41709	0.000632944	0.00348641
CNFN	6.64824	-1.73087	0.506628	-3.41644	0.000634447	0.00349379
CD200	62.635	-1.8882	0.552946	-3.4148	0.000638279	0.00351218
RPL29P19	32.4613	-1.09351	0.320546	-3.41139	0.000646316	0.00355274
AC233266.2	12.8038	-1.17597	0.344883	-3.40978	0.000650156	0.0035698
AL513534.1	31.475	-1.17821	0.346121	-3.40404	0.000663978	0.00363208
LINC02519	3.59625	-1.7096	0.502995	-3.39885	0.000676706	0.00368943
C17orf107	46.3388	-1.05955	0.311825	-3.39791	0.000679023	0.0036964
AC023421.1	3.55594	-1.89778	0.559116	-3.39424	0.000688185	0.00374437
AC138150.2	5.85463	-1.47271	0.434294	-3.39104	0.000696283	0.00378525
AC061992.1	5.06478	-1.45258	0.428576	-3.38931	0.000700675	0.00380348
ATP5PDP4	14.3757	-1.39637	0.411999	-3.38925	0.000700828	0.00380348
GLIPR1L1	8.09598	-1.30679	0.386064	-3.3849	0.000712045	0.00385392
ASNSP1	8.6557	-2.4079	0.711986	-3.38195	0.000719745	0.00389034
PLBD1	92.2189	-1.27491	0.377184	-3.38006	0.000724687	0.00391507
NMRAL2P	68.34	-1.12724	0.333989	-3.37509	0.000737909	0.00397584
DNM1P35	11.4323	-1.04428	0.309867	-3.3701	0.000751416	0.00403499
AC092376.2	6.57083	-2.33094	0.69191	-3.36885	0.000754836	0.00404827
AIFM3	8.47626	-1.23718	0.367423	-3.36718	0.000759403	0.00406868
COL4A2-AS1	19.1363	-1.37936	0.410225	-3.36244	0.000772578	0.00413202
TMEM37	44.8924	-1.45471	0.433446	-3.35614	0.000790377	0.00421771
HSPB3	2.27646	-2.57047	0.765917	-3.35607	0.000790582	0.00421775
RSPO3	40.4542	-1.86514	0.556643	-3.35069	0.000806109	0.00429095
CDO1	140.889	-1.03489	0.309128	-3.34777	0.000814655	0.00432782
DBH	4.83443	-2.02168	0.604855	-3.34242	0.000830517	0.00440223
AC010878.1	6.55368	-1.22007	0.365091	-3.34182	0.000832325	0.00441072
PHF24	3.98153	-2.50968	0.751021	-3.34169	0.000832711	0.00441168
PCDHB3	20.3689	-1.39371	0.417146	-3.34106	0.000834585	0.00441832
MUC5B	2.60923	-2.06166	0.618593	-3.33281	0.000859728	0.00453122
ADPGK-AS1	5.84063	-1.39995	0.420271	-3.33107	0.000865118	0.00455401
AC105020.6	9.11336	-1.23142	0.369708	-3.3308	0.000865979	0.00455742
SPOCK2	7.80232	-1.32572	0.398382	-3.32776	0.000875457	0.00459712
ST6GALNAC2	4.00965	-2.4522	0.737813	-3.3236	0.00088863	0.00465942
AC046136.1	2.00777	-2.95516	0.88921	-3.32336	0.000889396	0.00466115
AC254633.1	6.61192	-2.27586	0.684912	-3.32284	0.000891052	0.00466714
KCNH1-IT1	11.7838	-1.40624	0.423252	-3.32246	0.000892278	0.00467053
RNU6ATAC18P	4.1449	-2.60679	0.785718	-3.31772	0.000907556	0.00474237
C2orf72	2.5222	-2.62807	0.792268	-3.31714	0.000909427	0.00474982
AC011389.1	4.72123	-2.07771	0.626695	-3.31534	0.000915323	0.00477712
AC002064.1	2.68299	-2.49191	0.752974	-3.30943	0.000934865	0.00485918
AC092902.5	2.79219	-1.61664	0.490471	-3.29609	0.000980401	0.00506359
AC006254.1	11.5479	-1.05644	0.320665	-3.29452	0.000985898	0.00509075
NUDT9P1	6.1717	-1.06698	0.323954	-3.29363	0.000989041	0.00510205
AL356275.1	4.39925	-1.81394	0.551302	-3.29029	0.00100086	0.00514809
PYGM	21.5473	-1.82112	0.554012	-3.28714	0.0010121	0.00520256
LPAL2	36.291	-1.19419	0.363899	-3.28164	0.00103205	0.00528819
AL139339.1	4.08315	-1.6452	0.501512	-3.28047	0.00103633	0.00530755
FAM238C	12.3025	-1.1526	0.351872	-3.27563	0.00105426	0.00539034
INMT	40.7193	-2.68396	0.819498	-3.27512	0.00105616	0.00539749
AC007389.1	7.38437	-1.20232	0.367129	-3.27492	0.00105691	0.0054
ARHGAP6	87.3234	-1.20603	0.368322	-3.2744	0.00105886	0.00540742
RN7SL417P	5.04855	-1.2633	0.385983	-3.27294	0.00106435	0.00543412
LINC00240	7.51553	-1.14165	0.348865	-3.27246	0.00106616	0.00544017
LINC01755	5.11296	-2.05967	0.630018	-3.26923	0.00107841	0.00548874
AC123595.1	2.21182	-2.06179	0.630686	-3.26912	0.00107884	0.00548874
RAB33A	26.7607	-1.5091	0.462368	-3.26385	0.00109911	0.00557431
HOXA5	292.334	-1.05711	0.324163	-3.26103	0.00111008	0.0056286
HMGB1P31	6.74174	-1.21405	0.373053	-3.25437	0.00113644	0.00574591
DNAH12	11.0641	-1.02172	0.313977	-3.25412	0.00113746	0.00574969
AC104964.3	9.49367	-1.13953	0.350299	-3.25302	0.00114185	0.0057692
AC107294.3	4.05908	-1.62803	0.501264	-3.24784	0.00116283	0.00585508
AL356473.1	5.04897	-2.89504	0.891425	-3.24765	0.00116363	0.00585568
EPPK1	8.81861	-1.65007	0.508206	-3.24686	0.00116685	0.00587052
PLIN1	5.72879	-1.47117	0.453286	-3.24556	0.00117219	0.005896
ARID3C	3.55381	-1.48242	0.456835	-3.24498	0.0011746	0.00590532
RHOXF1-AS1	46.3036	-1.47277	0.454034	-3.24374	0.0011797	0.00592818
AC107871.2	5.39328	-2.38059	0.734001	-3.24331	0.0011815	0.00593441
LINC01354	2.11013	-3.98651	1.22933	-3.24284	0.00118346	0.00594289
AC114956.2	5.85474	-1.26343	0.39011	-3.23866	0.00120093	0.00601931
LEKR1	11.7634	-1.04628	0.323568	-3.23356	0.00122257	0.00611773
AC006946.2	6.82765	-1.38262	0.427711	-3.2326	0.00122671	0.00613651
AC124068.2	2.87414	-1.7079	0.528397	-3.23222	0.00122831	0.00613783
C10orf111	5.11923	-1.63543	0.506089	-3.2315	0.00123142	0.0061505
LAMA4	5246.42	-1.25398	0.38847	-3.228	0.00124657	0.00621889
PDZRN4	2.61811	-4.01854	1.24502	-3.22768	0.00124798	0.00622444
TEX14	5.75343	-1.55661	0.482839	-3.22387	0.0012647	0.00629758
GRAMD4P7	29.1817	-2.20234	0.683485	-3.22221	0.00127205	0.00633061
PCDHB11	20.527	-1.2482	0.387548	-3.22075	0.00127856	0.00635768
FRMD4B	93.3198	-1.431	0.444613	-3.21854	0.00128846	0.00639654
ZSCAN1	4.6978	-1.95287	0.606835	-3.21813	0.00129028	0.00640408
IL34	19.0572	-1.2525	0.38934	-3.21699	0.00129545	0.00642823
SYBU	225.344	-1.21765	0.378529	-3.21679	0.00129635	0.00643122
AC027237.4	8.53595	-1.33894	0.416581	-3.21412	0.00130844	0.00648364
LRRN2	7.19719	-2.0109	0.626107	-3.21174	0.00131933	0.00653608
AL512329.1	3.08509	-1.68195	0.524444	-3.20711	0.00134073	0.00662831
DRICH1	10.4924	-1.08957	0.340139	-3.2033	0.00135862	0.00670898
SLC16A14	21.664	-1.04698	0.327205	-3.19977	0.00137538	0.00678504
AC015987.1	6.0879	-1.24822	0.390447	-3.1969	0.00138912	0.00683902
AP1M2	2.54519	-2.34496	0.733781	-3.19572	0.00139484	0.00686089
ADAMTSL2	11.976	-1.84186	0.576721	-3.19368	0.00140473	0.0068985
MYOM2	38.8809	-1.29544	0.405653	-3.19347	0.00140573	0.00690172
THSD7A	11.6047	-1.49276	0.468288	-3.1877	0.00143407	0.00702475
EDNRB	55.1863	-2.35487	0.738825	-3.18732	0.00143596	0.00703236
LONRF2	12.545	-1.9392	0.608728	-3.18566	0.00144423	0.00706626
PCDHB2	74.4169	-1.2644	0.397397	-3.18171	0.00146406	0.00715361
OR2A9P	19.9364	-1.5384	0.484434	-3.17567	0.00149491	0.00729267
FRG1JP	6.01993	-2.86512	0.902845	-3.17344	0.00150645	0.00733892
SEMA4A	24.8402	-1.40796	0.443789	-3.17259	0.00151088	0.00735713
KCNK15	154.063	-2.04428	0.644795	-3.17043	0.00152213	0.00740183
AC019117.1	4.96178	-1.7208	0.543009	-3.169	0.00152966	0.00743051
AC119674.1	3.09653	-1.64014	0.517769	-3.16772	0.00153641	0.00745768
POT1-AS1	8.79906	-1.09861	0.347103	-3.16508	0.00155039	0.00752211
AGAP10P	9.07385	-1.18866	0.375613	-3.16459	0.00155299	0.00753305
CCDC190	4.80438	-1.92253	0.608698	-3.15843	0.00158624	0.00768208
AL354950.1	10.0876	-1.42415	0.451494	-3.1543	0.00160881	0.00777379
GSTM5	41.517	-1.48887	0.472252	-3.1527	0.00161768	0.00781133
AC080100.1	1.92333	-2.98782	0.949472	-3.14682	0.00165056	0.00795753
ANKS1B	10.7895	-1.20884	0.384373	-3.14497	0.00166106	0.00799372
TCTEX1D1	19.4678	-1.29756	0.412693	-3.14413	0.00166581	0.00801117
AC244517.1	3.19684	-2.26621	0.72117	-3.14241	0.00167563	0.00805479
AC104113.1	2.89039	-1.79358	0.57101	-3.14107	0.0016833	0.008088
AC008622.2	5.4663	-1.50722	0.479882	-3.14082	0.00168477	0.00808805
RN7SKP239	3.29129	-1.82908	0.58236	-3.14081	0.00168482	0.00808805
AL157827.2	2.35525	-2.05454	0.654399	-3.13959	0.00169187	0.00811461
HAS1	2936.23	-1.2292	0.391716	-3.13798	0.00170114	0.00814991
PSTPIP1	8.67404	-1.25837	0.40152	-3.13401	0.00172436	0.0082445
GRB7	2.9945	-2.0471	0.653554	-3.13226	0.00173465	0.00829001
HTRA3	701.596	-1.30536	0.416809	-3.13179	0.00173743	0.0082996
AC092279.2	9.63655	-1.06927	0.342158	-3.12507	0.00177762	0.00847076
CSPG4P13	2.3572	-2.87495	0.920608	-3.12289	0.00179088	0.00852721
APELA	3.09167	-5.29453	1.69585	-3.12205	0.00179594	0.00854853
LUCAT1	31.54	-1.04067	0.333584	-3.11967	0.00181051	0.00860323
PPP5D1	13.0333	-1.01227	0.324498	-3.11948	0.00181171	0.00860584
RTL1	22.9081	-1.02405	0.328523	-3.11713	0.00182621	0.0086679
DNM1P41	2.49721	-2.12471	0.681927	-3.11574	0.00183483	0.00869875
CPXM1	3.36791	-2.18074	0.700033	-3.11519	0.00183825	0.00871305
AKAP3	8.24356	-1.31071	0.420789	-3.11489	0.00184012	0.00871994
DSG3	2.2996	-2.88598	0.927026	-3.11316	0.00185094	0.00876094
COL5A3	2512.42	-1.24676	0.400808	-3.11061	0.001867	0.00881747
TMEM74B	2.37091	-2.13269	0.685629	-3.11057	0.0018673	0.00881747
AL139353.1	8.96854	-1.32942	0.427552	-3.10937	0.00187488	0.0088474
TFAP2A	34.4457	-1.88457	0.606391	-3.10784	0.00188462	0.00888747
AP000944.2	32.9645	-1.63466	0.526059	-3.10738	0.00188756	0.00889548
SNCG	53.6072	-1.3712	0.441792	-3.10373	0.00191099	0.00898212
IL7	57.5794	-1.08041	0.348175	-3.10307	0.00191523	0.00899809
HSPE1P26	8.12241	-1.19395	0.384852	-3.10237	0.0019198	0.00901543
ISLR	3947.59	-1.21215	0.391339	-3.09745	0.00195193	0.00914356
AP003969.2	2.4945	-1.90786	0.61674	-3.09347	0.00197832	0.00924775
RTN1	6.57132	-1.28325	0.415134	-3.09117	0.00199372	0.00930636
OR2A1	7.52131	-1.51542	0.490397	-3.09018	0.00200032	0.00933221
ADAP2	4.51804	-1.54153	0.498858	-3.09012	0.00200078	0.00933231
CPAMD8	12.4065	-1.48881	0.481977	-3.08896	0.00200856	0.00936657
AC098850.3	31.3122	-1.53793	0.498535	-3.08489	0.00203624	0.00947498
AP001148.1	16.3116	-1.03632	0.335964	-3.08461	0.00203817	0.00947572
SEC62-AS1	3.56704	-1.94427	0.630463	-3.08388	0.00204318	0.0094969
RENBP	91.5717	-2.13037	0.691296	-3.08171	0.00205814	0.00955816
THPO	4.5761	-1.56922	0.509759	-3.07836	0.0020814	0.00965567
AL132800.1	5.63331	-1.3981	0.454187	-3.07825	0.00208223	0.00965742
CD300C	3.17788	-2.07712	0.674834	-3.07797	0.00208415	0.00966216
POMC	6.77976	-1.41913	0.461076	-3.07788	0.00208482	0.00966314
AC233280.2	4.93835	-1.41537	0.46059	-3.07295	0.00211955	0.00979861
DLEC1	14.9825	-1.29891	0.422779	-3.07231	0.0021241	0.00981541
FSCN3	3.15331	-2.14482	0.69819	-3.07197	0.00212654	0.00982455
AC092111.1	25.51	-1.30348	0.424537	-3.07036	0.002138	0.00986896
SLC47A2	2.8065	-2.11662	0.689919	-3.06793	0.00215547	0.00994316
MSLN	59.0622	-2.40155	0.784306	-3.062	0.0021986	0.0101268
CPA4	936.032	-1.19033	0.389277	-3.05779	0.00222973	0.0102371
PACERR	5.1031	-1.49393	0.489486	-3.05203	0.00227298	0.010391
AC092803.2	9.35426	-1.21139	0.397471	-3.04775	0.00230563	0.01052
NUDT10	43.0011	-1.04817	0.344208	-3.04517	0.00232552	0.010597
OR2A7	8.32284	-1.46879	0.482345	-3.04511	0.00232598	0.010597
SLC22A20P	9.89225	-1.07079	0.351708	-3.04454	0.0023304	0.0106127
PLP1	13.5399	-1.50484	0.494392	-3.04383	0.00233589	0.0106286
AC008115.3	13.9321	-1.24357	0.408653	-3.04309	0.00234163	0.0106525
RASA4B	4.02376	-1.62906	0.535854	-3.04011	0.00236489	0.0107537
CARD14	15.7476	-1.30029	0.42773	-3.03997	0.00236599	0.0107541
CDH1	16.6261	-1.5708	0.516735	-3.03985	0.00236695	0.0107559
TARID	9.70268	-1.51519	0.498513	-3.03943	0.00237026	0.0107598
FBXW10	4.86917	-1.5719	0.517902	-3.03514	0.00240426	0.0108864
SLC7A9	4.53233	-1.55954	0.514166	-3.03315	0.00242017	0.0109469
LINC00954	11.1269	-1.43786	0.474765	-3.02858	0.00245709	0.0110904
FLJ37035	2.49657	-1.79521	0.592814	-3.02828	0.00245953	0.011099
LINC01266	5.31195	-2.53684	0.837776	-3.02807	0.00246122	0.0111043
TMOD1	2.76062	-2.70841	0.894992	-3.02619	0.0024766	0.0111572
NDUFAF4P3	2.4985	-2.14523	0.70928	-3.02452	0.00249025	0.0112069
AC025280.2	2.47818	-2.54005	0.839879	-3.0243	0.00249206	0.0112103
TEX26-AS1	26.8921	-1.54831	0.512471	-3.02125	0.0025173	0.011312
SCML2P2	3.87292	-1.68977	0.559531	-3.01997	0.00252801	0.0113553
ACBD7	14.0378	-1.12811	0.373564	-3.01985	0.00252896	0.0113557
CFHR1	16.005	-1.7324	0.573978	-3.01823	0.00254256	0.0114039
LDLRAD4	75.6741	-1.01619	0.336805	-3.01714	0.00255169	0.01144
AC092375.2	18.6898	-1.13278	0.375517	-3.01658	0.00255645	0.0114542
HOXA2	39.4317	-1.05794	0.350881	-3.01509	0.00256907	0.0114982
FILIP1	12.0117	-1.15727	0.384304	-3.01134	0.00260099	0.0116224
RPARP-AS1	13.0386	-1.13766	0.377793	-3.01133	0.00260108	0.0116224
ZNF488	6.39939	-1.53357	0.509368	-3.01073	0.00260622	0.0116381
LINC01770	2.36258	-2.3286	0.773665	-3.00983	0.00261393	0.0116652
AATK	8.10205	-1.16304	0.386842	-3.0065	0.00264276	0.0117742
HOXA-AS3	26.429	-1.1235	0.37373	-3.00617	0.00264561	0.0117845
LINC02204	10.3288	-1.54585	0.515171	-3.00066	0.00269398	0.0119551
RXFP4	4.04244	-1.90375	0.634688	-2.9995	0.00270419	0.0119933
FBLN1	9801.82	-1.57457	0.525008	-2.99914	0.00270747	0.012005
AC007325.4	19.7673	-1.68667	0.562546	-2.99828	0.00271504	0.0120286
KCNQ4	5.70194	-1.83408	0.611843	-2.99762	0.00272093	0.0120497
OR5BA1P	3.73399	-2.15924	0.722073	-2.99034	0.00278666	0.0122797
COL14A1	8061.56	-1.35742	0.454104	-2.98923	0.00279681	0.0123193
GEMIN8P4	5.06254	-1.12708	0.377629	-2.98462	0.00283929	0.0124848
C1QL1	9.61505	-1.02582	0.343708	-2.98459	0.00283963	0.0124848
HCK	2.65091	-2.13043	0.713942	-2.98403	0.00284475	0.0124996
AP000911.1	2.51161	-1.91246	0.641119	-2.983	0.00285435	0.0125366
AC111170.3	4.79665	-1.76526	0.592105	-2.98132	0.00287006	0.0125953
PRPH2	15.7062	-1.28056	0.42991	-2.97868	0.00289493	0.012694
OR2A20P	15.3978	-1.79922	0.604414	-2.9768	0.00291274	0.0127616
ACTR3C	4.8569	-2.03025	0.682073	-2.97659	0.00291472	0.0127677
CNGA4	3.13632	-1.59502	0.535876	-2.97647	0.00291592	0.0127703
CKM	7.489	-1.3109	0.441038	-2.9723	0.0029558	0.0129026
AC068987.5	8.99673	-1.35164	0.454795	-2.97199	0.00295879	0.0129126
SUSD2	208.121	-1.25152	0.421653	-2.96814	0.00299606	0.0130385
ENTPD2	2.91925	-1.41773	0.477931	-2.96638	0.00301323	0.0131025
AL358852.1	5.11789	-1.02215	0.344669	-2.9656	0.00302093	0.0131333
GLUD1P2	3.62723	-1.25966	0.4251	-2.96322	0.00304443	0.0132109
C6orf58	6.49718	-1.1966	0.404237	-2.96015	0.00307492	0.0133246
SOWAHB	2.70856	-1.93211	0.653449	-2.95678	0.00310869	0.0134492
CIITA	104.108	-1.41671	0.480009	-2.95142	0.00316316	0.0136489
C10orf142	3.18455	-1.74065	0.589815	-2.95118	0.00316558	0.0136566
MYH14	2.41604	-3.26877	1.10802	-2.95009	0.00317676	0.0136965
FBP1	2.08435	-2.00359	0.679625	-2.94808	0.00319756	0.0137696
FRMPD3	22.006	-1.08566	0.368444	-2.94661	0.0032128	0.0138185
AC012651.1	13.3192	-1.07136	0.363988	-2.94339	0.0032464	0.013949
SPON1-AS1	2.20294	-1.91155	0.650268	-2.93963	0.00328603	0.0140796
IL6	1124.26	-1.04148	0.354609	-2.93698	0.00331431	0.0141922
APOBEC3D	3.21279	-1.41148	0.480658	-2.93656	0.00331874	0.0142054
EPN3	29.6293	-1.11384	0.379433	-2.93554	0.00332969	0.0142438
AC239809.3	5.85903	-1.37055	0.467091	-2.93422	0.00334391	0.0142961
MIR3186	4.22176	-1.65275	0.563477	-2.93313	0.00335561	0.0143375
AC006238.2	2.67817	-2.02522	0.690717	-2.93206	0.00336726	0.0143758
PLA2G16	552.211	-1.25604	0.42854	-2.93096	0.00337913	0.0144236
CYP19A1	8.46866	-1.2444	0.425115	-2.9272	0.00342026	0.0145703
EFHB	8.53125	-1.66396	0.568619	-2.92631	0.00343004	0.0146
GPR146	12.8226	-1.08014	0.369512	-2.92314	0.00346523	0.0147176
TTC34	19.7904	-1.04846	0.358731	-2.92268	0.00347038	0.0147347
HSFX1	2.17664	-2.10758	0.721337	-2.92177	0.00348051	0.0147649
MALRD1	6.73649	-1.07701	0.368907	-2.91946	0.00350636	0.0148568
FAM182B	4.45605	-1.65268	0.566204	-2.91887	0.00351301	0.0148791
FAM89A	191.794	-1.03259	0.353805	-2.91853	0.00351686	0.0148925
DNAAF3	7.89202	-1.20643	0.413474	-2.91779	0.00352522	0.0149215
CRB1	2.61324	-1.68812	0.57913	-2.91492	0.00355784	0.0150273
AC079630.1	5.18252	-1.29754	0.445186	-2.91459	0.00356151	0.0150369
AC112484.3	15.1138	-1.00623	0.345458	-2.91273	0.00358282	0.0151208
DBH-AS1	9.33422	-1.57398	0.541329	-2.90762	0.00364194	0.015334
ZNF204P	20.4324	-1.66222	0.571825	-2.90687	0.00365066	0.0153647
CD36	22.7665	-1.30294	0.448648	-2.90414	0.0036826	0.0154778
HCLS1	73.0468	-1.55576	0.535896	-2.90309	0.00369495	0.0155144
TEDC1	205.742	-1.00221	0.345256	-2.90281	0.00369836	0.0155235
Z99289.1	14.6731	-1.336	0.460732	-2.89974	0.00373477	0.015656
KRT18P34	7.75833	-1.33866	0.461656	-2.89969	0.00373527	0.015656
ZNF835	2.98012	-2.55017	0.880255	-2.89708	0.0037665	0.0157777
RSPO2	23.7006	-1.81091	0.625273	-2.89619	0.00377723	0.0158133
AC103739.2	4.01336	-1.26733	0.437949	-2.89378	0.00380629	0.0159132
SYT2	9.92713	-1.27041	0.440367	-2.88489	0.00391548	0.0162995
CILP2	231.37	-1.22508	0.424969	-2.88274	0.00394236	0.0163795
AC025048.1	3.76548	-2.38832	0.830266	-2.87658	0.00402015	0.0166606
VTN	49.4834	-1.57757	0.548458	-2.87636	0.00402286	0.0166686
GRIK5	6.40023	-1.27072	0.442384	-2.87243	0.00407333	0.0168287
C1QTNF1	258.173	-1.06262	0.370016	-2.87182	0.00408117	0.0168579
NLRP9	2.38526	-2.53589	0.883695	-2.86965	0.0041093	0.0169512
AL353719.1	4.22708	-1.40351	0.489547	-2.86696	0.00414436	0.017076
B3GNT7	11.3659	-1.37932	0.481414	-2.86516	0.00416805	0.0171472
FAM86B1	15.6598	-1.20238	0.419822	-2.86402	0.00418307	0.0172056
MAGI1-IT1	8.02627	-1.00612	0.351443	-2.86281	0.00419902	0.017258
HGF	480.728	-1.20638	0.421737	-2.86051	0.00422957	0.0173735
AL590004.3	83.6341	-1.22781	0.429881	-2.85616	0.004288	0.0175696
HOTAIR	25.8336	-1.00229	0.350992	-2.85561	0.00429545	0.0175934
IL2RB	2.72636	-2.12934	0.746986	-2.85057	0.00436408	0.0178506
AC105105.3	7.72109	-1.24694	0.43753	-2.84995	0.00437266	0.0178713
RNU6-529P	5.27154	-1.43582	0.503826	-2.84984	0.00437411	0.0178713
SAXO2	18.2646	-1.25645	0.440911	-2.84966	0.00437655	0.0178776
ASB2	11.7816	-1.19092	0.41794	-2.8495	0.00437874	0.0178831
NYAP1	41.4027	-1.13417	0.398152	-2.84859	0.0043913	0.0179241
AL136295.6	6.2557	-1.05336	0.369896	-2.84772	0.00440334	0.0179699
AC067817.2	5.0551	-1.14365	0.401653	-2.84736	0.0044084	0.0179836
AZU1	11.9502	-1.57897	0.554612	-2.84698	0.00441354	0.0180012
AL035681.1	43.7427	-1.03666	0.364291	-2.84568	0.00443165	0.0180544
TTLL9	8.66195	-1.04918	0.368863	-2.84435	0.00445018	0.018123
CYP2A6	7.78656	-1.29265	0.455157	-2.84002	0.00451114	0.0183397
LINC02015	8.53944	-1.26959	0.447354	-2.83801	0.00453961	0.018438
NUTM2A	19.0162	-1.04237	0.367319	-2.83778	0.00454287	0.0184477
AC073621.1	4.13321	-1.42887	0.503581	-2.83742	0.00454796	0.0184509
SEC1P	8.68041	-1.13963	0.401831	-2.83609	0.00456703	0.0185106
DAPK2	170.603	-1.10624	0.390245	-2.83475	0.00458622	0.0185814
DNM1P46	13.6007	-1.34598	0.474986	-2.83372	0.004601	0.0186377
ADAMTS15	34.3873	-1.94583	0.686943	-2.83259	0.00461731	0.0186967
LINC01979	3.30547	-2.28836	0.808363	-2.83086	0.00464232	0.0187873
MOV10L1	4.40443	-1.50594	0.532036	-2.83052	0.0046472	0.0188035
MRVI1-AS1	3.21311	-2.10945	0.745531	-2.82946	0.00466263	0.0188623
ZNF853	13.7651	-1.32066	0.466834	-2.82897	0.00466981	0.0188842
PSG1	6.31244	-1.70463	0.603216	-2.82589	0.00471487	0.0190412
SLC30A3	8.88827	-1.43598	0.508188	-2.82568	0.00471801	0.0190467
SH3BGR	6.22678	-1.32187	0.467986	-2.82459	0.00473419	0.0190976
ABCC6P2	2.99833	-2.02376	0.716661	-2.82387	0.00474473	0.0191329
AL354861.3	2.13114	-2.01319	0.712936	-2.82381	0.0047457	0.0191332
NDUFA4L2	356.608	-1.55475	0.550947	-2.82195	0.00477323	0.0192224
AC002074.2	2.4006	-2.27613	0.807333	-2.81932	0.00481253	0.0193479
AL513314.2	6.47248	-1.30497	0.463556	-2.81513	0.00487575	0.0195469
SERPINA5	6.19927	-1.34528	0.477997	-2.81442	0.00488659	0.0195794
AC100847.1	3.94754	-1.53349	0.545258	-2.81242	0.00491707	0.019683
ABCA7	427.808	-1.18447	0.421277	-2.81162	0.00492924	0.019728
AC135506.1	7.8509	-1.02602	0.365184	-2.80959	0.00496049	0.0198345
ZNF469	1232.36	-1.04104	0.37069	-2.80837	0.00497924	0.0198946
CHDH	18.2802	-1.02708	0.366002	-2.80622	0.00501264	0.0200056
SCGB2B2	6.09414	-1.05536	0.377287	-2.79722	0.00515441	0.0204644
LINC00184	5.56255	-1.15846	0.414472	-2.79503	0.00518956	0.0205734
ALDOB	2.64817	-1.50234	0.537811	-2.79344	0.00521511	0.0206594
SULT4A1	4.53989	-1.27508	0.456921	-2.79059	0.00526119	0.0208226
AL096828.3	3.11127	-1.41497	0.507124	-2.79019	0.00526773	0.0208446
ATP2A3	29.7143	-1.20459	0.432634	-2.78431	0.00536412	0.0211751
OVCH1	2.32013	-2.04382	0.734456	-2.78277	0.00538973	0.0212527
OLFM1	16.9122	-1.07714	0.387215	-2.78177	0.00540629	0.0213068
OLAH	3.32791	-2.07034	0.74479	-2.77977	0.0054398	0.0214154
AL162231.4	4.34283	-1.31138	0.471778	-2.77964	0.00544187	0.0214154
AL365475.1	2.58322	-2.74811	0.988854	-2.77908	0.00545128	0.0214439
AC010894.3	6.30621	-1.11369	0.400792	-2.77872	0.00545741	0.0214623
GOLGA8IP	2.4275	-2.11752	0.762345	-2.77763	0.00547562	0.0215238
NPY2R	2.59674	-2.59948	0.935892	-2.77755	0.00547706	0.0215255
AC108448.2	20.2059	-1.13807	0.410242	-2.77413	0.00553488	0.0216954
LUZP2	4.42244	-2.10151	0.757542	-2.77411	0.00553522	0.0216954
AC087482.1	4.15352	-1.34709	0.485607	-2.77404	0.00553653	0.0216954
STXBP2	12.8095	-1.1229	0.405359	-2.77015	0.00560313	0.0218921
GYPE	7.52711	-1.52252	0.551521	-2.76059	0.00576974	0.0224365
ALG1L7P	2.86919	-1.41082	0.511225	-2.75969	0.0057857	0.0224863
MTSS1	376.928	-1.43454	0.520377	-2.75673	0.00583819	0.0226738
CMKLR1	510.933	-1.42797	0.518311	-2.75505	0.00586826	0.0227823
INKA2	12.712	-1.12789	0.409412	-2.75489	0.0058711	0.0227892
RNU7-47P	2.28854	-1.49122	0.541397	-2.75439	0.00588024	0.0228164
AL357054.4	2.31272	-1.57992	0.574134	-2.75182	0.00592646	0.0229707
SMUG1-AS1	2.78694	-1.47131	0.534835	-2.75097	0.00594199	0.0230267
AC104653.1	6.76387	-1.13203	0.411576	-2.75048	0.00595088	0.0230486
FRMPD4	31.4268	-1.04602	0.380523	-2.74889	0.00597973	0.0231519
LINC00304	12.6999	-1.45922	0.530943	-2.74835	0.00598968	0.0231863
CYP2B7P	13.8613	-1.36179	0.495812	-2.7466	0.00602173	0.023285
WISP3	121.779	-1.48903	0.542558	-2.74447	0.00606094	0.0234036
AC137894.1	3.48304	-1.56538	0.570733	-2.74276	0.00609251	0.0235077
ZDHHC15	39.6321	-1.19884	0.437455	-2.74049	0.00613472	0.0236364
MCHR1	5.37281	-2.17475	0.793894	-2.73935	0.00615613	0.0237104
LYL1	15.8067	-1.03988	0.379723	-2.73851	0.00617184	0.0237538
DLGAP4-AS1	4.09949	-1.23813	0.452552	-2.73589	0.00622126	0.0239108
AC087645.2	2.752	-1.64667	0.60193	-2.73565	0.00622579	0.0239183
C16orf89	2.78334	-1.82747	0.66832	-2.73442	0.00624894	0.0239848
IFI27	63.7107	-1.47335	0.538825	-2.73438	0.00624984	0.0239848
AC022532.1	3.75248	-1.50366	0.551053	-2.72871	0.00635826	0.0243441
AP000345.2	7.48584	-1.14923	0.421178	-2.7286	0.00636046	0.0243482
AC114956.1	2.29218	-1.682	0.617333	-2.72463	0.00643736	0.0245944
TPPP3	27.6597	-1.11216	0.4083	-2.72389	0.00645186	0.0246363
SULT2B1	2.42566	-1.97291	0.724696	-2.72239	0.00648111	0.0247391
AL157932.1	4.50299	-1.11284	0.409195	-2.71959	0.00653637	0.0249322
ADRA2B	2.22486	-2.1097	0.776066	-2.71845	0.00655881	0.0250044
AL133260.1	2.64974	-1.68368	0.619729	-2.71681	0.00659146	0.025102
AC107884.1	21.3731	-1.04505	0.384914	-2.71501	0.00662741	0.025221
HCP5	20.1846	-1.18808	0.437699	-2.71438	0.00664007	0.0252512
AC114744.1	16.7996	-1.12219	0.41386	-2.71151	0.00669766	0.0254487
AC093677.2	5.67458	-1.16478	0.429646	-2.71104	0.00670733	0.0254707
IGSF1	20.6977	-2.71827	1.00301	-2.71011	0.00672606	0.0255373
FAM205A	2.55599	-1.61913	0.598633	-2.70471	0.00683631	0.0258915
AC008147.2	27.7095	-1.08047	0.399758	-2.70282	0.0068755	0.0260122
AC011477.7	2.21232	-1.92273	0.713045	-2.69651	0.0070071	0.0264607
ZBED9	3.94498	-1.35606	0.50329	-2.6944	0.00705164	0.0266033
AC099542.1	4.94334	-1.3075	0.485456	-2.69334	0.00707408	0.026655
CERNA1	7.61052	-1.10623	0.411701	-2.68698	0.00721015	0.0271104
LINC01348	6.56906	-1.03446	0.385527	-2.68323	0.00729154	0.0273765
TEKT3	3.56891	-1.50547	0.561923	-2.67914	0.00738108	0.0276558
ADGRL3	3.32748	-2.53766	0.947911	-2.67711	0.00742611	0.0277855
KCNH3	6.62262	-1.50829	0.56348	-2.67674	0.00743414	0.027801
SCN3A	41.837	-1.51227	0.565648	-2.67351	0.00750617	0.0280213
LINC02102	6.0921	-1.02526	0.38359	-2.67281	0.00752177	0.0280715
STMN2	2.31946	-2.28432	0.855021	-2.67166	0.00754775	0.0281568
HGFAC	10.8077	-1.28665	0.481725	-2.67092	0.0075643	0.0281989
AC016590.1	3.95419	-1.26652	0.475103	-2.66578	0.00768106	0.0285445
PTPRN2	24.6708	-1.61011	0.605098	-2.6609	0.00779325	0.0288611
AC079848.1	3.70598	-1.25225	0.471025	-2.65857	0.00784732	0.0290211
CFAP99	6.59142	-1.25389	0.471776	-2.6578	0.00786534	0.0290777
MUC20	17.8445	-1.56285	0.588367	-2.65624	0.00790167	0.0291867
CYP21A2	4.94861	-1.61183	0.607179	-2.65462	0.00793989	0.0293077
NPTX2	17.2815	-1.70493	0.6424	-2.654	0.00795449	0.0293506
AL355365.1	3.95498	-1.3022	0.49078	-2.65332	0.00797049	0.0293882
TEKT2	4.74097	-1.34424	0.507231	-2.65016	0.00804543	0.0296205
LINC00535	4.20422	-1.17737	0.444442	-2.64909	0.00807095	0.0296991
BTLA	6.38112	-1.61893	0.611162	-2.64893	0.00807468	0.0297077
ANO9	6.32454	-1.44735	0.546441	-2.64868	0.00808074	0.0297249
AC012470.1	2.3881	-1.5371	0.580875	-2.64618	0.00814057	0.0298864
AC073072.1	7.84237	-1.17723	0.444897	-2.64607	0.00814334	0.0298883
AKAP17BP	2.55348	-2.03756	0.770388	-2.64485	0.00817261	0.0299734
SNRPGP4	2.51493	-1.90117	0.719989	-2.64055	0.00827716	0.0302806
OIT3	2.1739	-1.90355	0.722034	-2.63637	0.00837978	0.0305828
PLAC9P1	2.97512	-2.8232	1.07156	-2.63466	0.00842216	0.0307322
ZNF197-AS1	2.77102	-1.36584	0.518695	-2.63323	0.00845778	0.0308411
ISCA1P4	2.2081	-1.6679	0.633446	-2.63306	0.00846205	0.0308514
NOV	482.871	-1.04921	0.398502	-2.63288	0.00846635	0.0308618
APOA1-AS	2.64134	-1.3885	0.527443	-2.63252	0.00847542	0.0308857
PTRH1	2.82885	-1.34808	0.512542	-2.63019	0.00853363	0.031033
AC073585.1	6.20897	-1.35276	0.514342	-2.63009	0.00853631	0.0310374
RPS3AP34	2.04497	-1.79687	0.683478	-2.62901	0.00856339	0.0311147
AC010624.3	2.74507	-1.31698	0.501658	-2.62525	0.00865855	0.0313804
ZNF702P	26.8333	-1.25891	0.479822	-2.6237	0.00869816	0.0314973
USP32P1	63.1614	-1.35758	0.517798	-2.62182	0.00874604	0.0316332
AC005330.1	4.82462	-1.48559	0.566745	-2.62127	0.00876017	0.0316726
AC011352.3	3.01642	-3.1282	1.19361	-2.6208	0.0087723	0.0317013
AC007611.1	21.3836	-1.02154	0.389974	-2.61949	0.00880604	0.0318017
AC027348.1	2.66395	-1.63464	0.625031	-2.61529	0.00891523	0.0321472
SLC14A2	6.17572	-1.27439	0.487871	-2.61215	0.00899751	0.032373
ZNF709	2.94821	-1.28721	0.492779	-2.61215	0.00899754	0.032373
AL031722.1	4.60287	-1.09215	0.418812	-2.60774	0.00911419	0.0327321
LINC01422	10.6304	-1.10402	0.423469	-2.60708	0.00913192	0.0327902
HS6ST1P1	6.33074	-1.08929	0.418235	-2.60449	0.00920115	0.0329889
MIOX	5.56216	-1.1359	0.436164	-2.60429	0.00920653	0.0329916
DNAAF1	8.82324	-1.21921	0.469028	-2.59944	0.00933769	0.0333944
AC138932.5	6.66199	-1.10861	0.427926	-2.59066	0.00957922	0.0341098
TMEM26	53.2937	-1.09883	0.425327	-2.5835	0.00978035	0.0346956
LINC01500	2.64267	-1.83822	0.711528	-2.58347	0.00978107	0.0346956
AP001528.1	19.9263	-1.02095	0.395279	-2.58287	0.00979835	0.0347396
AP001922.6	4.3812	-1.22391	0.474197	-2.58102	0.009851	0.0348684
AC025164.1	3.67547	-1.1692	0.453458	-2.5784	0.00992593	0.0351046
RPL39P5	4.62432	-1.52718	0.592606	-2.57705	0.00996461	0.0352181
AC004865.2	5.29775	-1.00168	0.389466	-2.57193	0.0101133	0.0356492
CD101	3.08868	-1.20697	0.469338	-2.57165	0.0101215	0.0356724
CRHR2	4.9704	-1.20093	0.467184	-2.57058	0.010153	0.0357655
SGCA	8.20877	-1.13005	0.439788	-2.56954	0.0101835	0.0358552
DIO1	3.9902	-1.23931	0.483002	-2.56586	0.0102921	0.0361667
LINC01504	5.47479	-1.7735	0.691831	-2.56349	0.0103627	0.0363784
AC087521.3	3.69002	-1.34322	0.524695	-2.56001	0.010467	0.0366363
AC137630.1	2.10098	-1.55405	0.607082	-2.55987	0.0104712	0.0366448
AL133467.1	3.06302	-1.62257	0.634693	-2.55646	0.0105742	0.0369509
AL450124.1	9.08317	-1.28321	0.502099	-2.5557	0.0105976	0.0370144
THNSL2	252.048	-1.15565	0.452303	-2.55504	0.0106175	0.037072
AP000902.1	4.54146	-1.49084	0.583643	-2.55438	0.0106378	0.0371279
AC005077.4	3.33866	-1.34051	0.524795	-2.55435	0.0106388	0.0371279
AC007038.2	5.68688	-1.16221	0.455707	-2.55034	0.0107619	0.0374783
PHKA2-AS1	1.96415	-1.64314	0.64449	-2.54951	0.0107873	0.0375482
ST8SIA5	5.75996	-1.31651	0.51647	-2.54906	0.0108013	0.0375907
AC134312.5	16.7114	-1.4296	0.561716	-2.54505	0.0109262	0.037896
KRT33B	13.1679	-1.36036	0.535109	-2.54222	0.0110151	0.0381424
AL118522.1	6.76669	-1.85764	0.730811	-2.54189	0.0110255	0.0381718
AC092111.2	3.52754	-1.51332	0.595554	-2.54103	0.0110526	0.0382537
S1PR5	10.6839	-2.19699	0.866751	-2.53474	0.0112531	0.0388532
AC009226.1	3.52881	-1.31015	0.516949	-2.53439	0.0112643	0.038873
AC018521.6	5.12284	-1.13149	0.446961	-2.53151	0.0113572	0.0391432
WIPF3	4.83818	-1.55794	0.616653	-2.52645	0.0115222	0.0395905
FAM237B	3.96764	-1.50802	0.597333	-2.52459	0.0115834	0.0397431
IL13	6.22792	-1.73372	0.687044	-2.52345	0.0116208	0.039859
AC010643.1	4.49674	-1.30315	0.516936	-2.52091	0.0117052	0.0401161
SLC8A2	2.42791	-1.96879	0.78119	-2.52024	0.0117274	0.0401791
AL450326.2	2.45494	-1.91547	0.760719	-2.51797	0.0118032	0.0403936
PRKCG	5.76235	-1.89711	0.753631	-2.5173	0.0118259	0.0404453
AC003682.1	3.22453	-1.28079	0.508844	-2.51706	0.0118339	0.0404661
PRR33	161.871	-1.42268	0.565898	-2.51403	0.011936	0.0407754
AL136360.1	2.17408	-1.64416	0.654929	-2.51045	0.0120579	0.0411137
DNM1P47	12.5034	-1.08346	0.431805	-2.50915	0.0121023	0.0412322
ZBED3-AS1	11.371	-1.00725	0.401496	-2.50873	0.0121165	0.0412674
AL049557.2	2.04034	-1.68277	0.672377	-2.50272	0.0123244	0.0419087
NODAL	3.50526	-1.33725	0.534425	-2.50222	0.0123416	0.0419606
AC005838.2	3.02862	-1.307	0.523306	-2.49758	0.0125043	0.0424058
AC008737.1	5.23772	-1.06008	0.424789	-2.49555	0.0125761	0.0426019
AC005486.1	2.41194	-1.55234	0.622272	-2.49463	0.0126088	0.0426926
AC001226.2	8.21844	-1.07117	0.429453	-2.49426	0.0126219	0.04273
RGS11	132.554	-1.10252	0.442535	-2.49138	0.0127249	0.0430176
AL133215.2	10.9828	-1.04707	0.420286	-2.49132	0.0127269	0.0430176
UPK3B	6.65091	-1.19093	0.478935	-2.48663	0.0128961	0.0434863
TMEM178B	107.091	-1.64226	0.660549	-2.4862	0.0129115	0.0435245
TMEM108	13.8973	-1.45387	0.586085	-2.48065	0.0131145	0.0440765
DKKL1	6.99364	-1.10986	0.447985	-2.47745	0.0132324	0.0444256
AC067930.3	2.4372	-1.42019	0.573474	-2.47647	0.0132687	0.0445319
TLE6	7.45611	-1.01804	0.4111	-2.47637	0.0132724	0.0445373
LONRF2P1	13.3421	-1.7226	0.696164	-2.47442	0.0133453	0.0447466
AP005212.4	8.0581	-1.32663	0.536232	-2.47398	0.0133618	0.044795
ANGPT2	5.04676	-1.08346	0.438374	-2.47155	0.0134528	0.0450576
CTAGE3P	2.82854	-1.40986	0.570567	-2.47098	0.0134743	0.0451084
ELFN1-AS1	2.15329	-1.66637	0.674431	-2.47078	0.0134819	0.0451269
RF02038	3.71429	-1.32019	0.534464	-2.47012	0.0135066	0.0451954
C11orf96	511.657	-1.08781	0.44082	-2.4677	0.0135985	0.0454388
AC015687.1	2.37467	-1.48117	0.600377	-2.46707	0.0136225	0.0454835
AL161756.3	2.43197	-1.3988	0.567299	-2.46572	0.0136738	0.0456334
AC016757.1	3.06279	-2.02708	0.822359	-2.46496	0.0137028	0.0457159
AL512329.2	6.02023	-1.06089	0.430614	-2.46368	0.013752	0.045837
CPO	3.69692	-1.37346	0.557842	-2.46209	0.0138128	0.0460139
AL356966.1	2.32958	-1.52182	0.618537	-2.46036	0.0138798	0.0462056
JCHAIN	11.1596	-1.58839	0.645975	-2.45891	0.013936	0.0463636
FREM1	5.46035	-1.26477	0.514394	-2.45876	0.0139418	0.0463686
ITGA6-AS1	3.86799	-1.15206	0.46884	-2.45725	0.0140006	0.046528
KRTAP5-9	4.46107	-1.16735	0.475243	-2.45632	0.0140369	0.0466196
KCNE1	18.0352	-1.14656	0.46692	-2.45558	0.0140658	0.0467063
FAM228A	4.32518	-1.77358	0.722559	-2.45458	0.014105	0.0468093
HPN	3.00031	-1.74512	0.711032	-2.45435	0.0141141	0.0468323
AC011481.2	2.51999	-1.53076	0.623748	-2.45413	0.0141225	0.0468528
GPR27	9.79025	-1.31643	0.536996	-2.45148	0.014227	0.0471511
LMO3	5.26703	-1.3488	0.550216	-2.4514	0.0142301	0.0471511
LINC01589	6.11943	-1.64535	0.671319	-2.45092	0.0142492	0.0471852
CHRNB2	2.14516	-1.42208	0.580451	-2.44996	0.0142873	0.0473042
AC005082.1	2.95354	-1.50623	0.615184	-2.44843	0.0143481	0.0474613
AL592293.1	3.57886	-1.10068	0.450161	-2.44509	0.0144818	0.0478221
KLHL33	5.99219	-1.46052	0.59753	-2.44426	0.0145149	0.047924
AP002518.1	3.07261	-1.21571	0.497652	-2.44289	0.0145701	0.0480691
SLFN13	35.8154	-1.22892	0.503117	-2.4426	0.0145818	0.0480993
CD1D	2.17089	-2.15307	0.881505	-2.4425	0.014586	0.0480993
AC025280.3	3.16446	-1.67755	0.687291	-2.44082	0.014654	0.0482492
AL136982.1	2.34659	-1.67133	0.685053	-2.43971	0.014699	0.0483437
SMC1B	5.1312	-1.08017	0.442764	-2.43961	0.0147031	0.0483437
ALDH1A3	381.816	-1.48868	0.611844	-2.4331	0.0149701	0.0490643
AC093627.4	13.7889	-1.25269	0.515267	-2.43114	0.0150513	0.049301
AC107982.3	4.10264	-1.04971	0.431779	-2.43113	0.0150519	0.049301
BHMT	4.55176	-1.35126	0.556785	-2.4269	0.0152286	0.0497273
AL133297.2	3.35197	-1.29601	0.534212	-2.42602	0.0152652	0.0498394
KCNA1	3.13173	-2.53067	1.0435	-2.42517	0.0153011	0.0499259
CLSTN2	1185.06	5.68308	0.257248	22.0918	3.79e-108	8.1e-104
SLC26A4	210.224	4.4854	0.253922	17.6645	7.87e-70	8.42e-66
HS3ST3A1	553.762	3.69966	0.228188	16.2132	4.07e-59	1.45e-55
SERPINB7	403.451	4.56102	0.284772	16.0164	9.82e-58	3e-54
CNIH3	892.131	4.39951	0.279556	15.7375	8.37e-56	1.99e-52
PTPRU	3156.37	2.90671	0.190805	15.2339	2.11e-52	4.5e-49
SLC26A4-AS1	94.99	6.77771	0.451677	15.0057	6.74e-51	1.2e-47
SYT7	1169.07	4.57627	0.317242	14.4252	3.59e-47	3.66e-44
PIK3CD	780.066	1.45254	0.102035	14.2356	5.51e-46	5.35e-43
TSPAN5	2186.43	2.13503	0.15074	14.1637	1.54e-45	1.43e-42
LRIG1	1186.2	1.9569	0.138752	14.1035	3.61e-45	3.22e-42
DKK2	336.679	4.53231	0.322224	14.0657	6.17e-45	5.07e-42
CADPS	147.334	6.54251	0.475529	13.7584	4.54e-43	3.36e-40
GAS7	477.352	2.90235	0.213498	13.5943	4.33e-42	2.89e-39
PLPP4	368.351	3.79882	0.280068	13.5639	6.56e-42	4.25e-39
STX1B	823.578	3.53921	0.261602	13.529	1.05e-41	6.63e-39
CAMK2N1	1215.75	4.39074	0.325365	13.4948	1.68e-41	1.02e-38
TMEM51	80.4064	3.03369	0.225821	13.4341	3.82e-41	2.27e-38
SYTL5	43.8761	5.40298	0.405866	13.3122	1.97e-40	1.14e-37
SDC1	2806.24	3.28767	0.247435	13.287	2.75e-40	1.55e-37
ADAMTS12	3566.09	2.18059	0.171301	12.7295	4.05e-37	1.92e-34
FRMD5	712.905	3.62655	0.284942	12.7273	4.17e-37	1.94e-34
TMEM158	7022.8	4.80033	0.377303	12.7228	4.42e-37	2.01e-34
POU3F3	102.538	5.32241	0.431121	12.3455	5.15e-35	2.2e-32
ADAM19	4027.62	4.02956	0.328868	12.2528	1.62e-34	6.8e-32
TNFRSF21	713.626	2.40024	0.196285	12.2284	2.19e-34	8.84e-32
TOR4A	437.11	2.35016	0.192217	12.2266	2.24e-34	8.87e-32
CEP170	5152.8	1.45979	0.120062	12.1586	5.16e-34	1.94e-31
PCDH19	1546.23	4.0335	0.332959	12.1141	8.89e-34	3.17e-31
AC096537.1	27.102	4.90628	0.412427	11.8961	1.24e-32	4.14e-30
RPLP0P2	458.587	3.49289	0.294801	11.8483	2.2e-32	7.01e-30
DCBLD2	17769.2	2.48521	0.211525	11.749	7.14e-32	2.21e-29
SLC9A7	2495.74	2.13672	0.182135	11.7315	8.79e-32	2.68e-29
FHOD3	1131.9	1.94627	0.166041	11.7216	9.87e-32	2.97e-29
ZEB1	3483.99	1.43199	0.122191	11.7193	1.02e-31	3.01e-29
EDA	38.8957	4.0962	0.351566	11.6513	2.26e-31	6.62e-29
TENM4	2790.44	1.95511	0.167936	11.642	2.52e-31	7.19e-29
CDK17	1897.3	1.26931	0.114554	11.0805	1.56e-28	4.07e-26
KCNK3	102.47	6.14985	0.556239	11.0561	2.05e-28	5.21e-26
F2RL2	872.112	2.9144	0.267308	10.9028	1.12e-27	2.75e-25
MMP1	3398.61	7.52483	0.694778	10.8306	2.47e-27	5.86e-25
PLD5	63.0934	6.2216	0.575111	10.8181	2.83e-27	6.64e-25
SEMA7A	11294.2	2.53688	0.235979	10.7505	5.9e-27	1.35e-24
DOCK4	1477.65	1.7187	0.160557	10.7046	9.68e-27	2.16e-24
MAML3	127.801	2.47979	0.232453	10.6679	1.44e-26	3.11e-24
EPHB2	1128.4	1.76438	0.166269	10.6116	2.63e-26	5.57e-24
SRPX	3749.62	2.16218	0.20527	10.5333	6.07e-26	1.25e-23
ZNF365	391.472	3.01919	0.28768	10.4949	9.11e-26	1.84e-23
CSMD2	225.805	3.64691	0.350057	10.4181	2.05e-25	4.06e-23
SGCD	2570.95	1.71958	0.165172	10.4108	2.21e-25	4.34e-23
LRRC17	1557.28	3.84795	0.369907	10.4025	2.42e-25	4.65e-23
FBN2	2931.43	2.0194	0.19455	10.3799	3.06e-25	5.84e-23
AC022613.1	23.3529	5.47994	0.528734	10.3643	3.6e-25	6.82e-23
CPNE7	364.267	2.37222	0.230687	10.2833	8.38e-25	1.54e-22
XDH	40.8389	3.78439	0.368737	10.2631	1.03e-24	1.88e-22
TNFAIP8L3	527.646	2.025	0.19737	10.2599	1.07e-24	1.92e-22
ISLR2	173.482	4.90681	0.481562	10.1894	2.21e-24	3.91e-22
APCDD1L-DT	336.475	1.94018	0.192316	10.0885	6.21e-24	1.07e-21
FAM129B	22881.1	1.09088	0.108917	10.0157	1.3e-23	2.17e-21
PCDH7	300.177	2.8026	0.279953	10.011	1.36e-23	2.26e-21
SLC6A15	294.597	5.20648	0.521834	9.97728	1.92e-23	3.15e-21
VAT1L	61.3739	6.70569	0.672638	9.96925	2.08e-23	3.39e-21
EMB	2399.43	2.36094	0.23855	9.89706	4.29e-23	6.79e-21
TRHDE	308.306	4.56971	0.462391	9.88278	4.94e-23	7.77e-21
FERMT1	306.243	2.2377	0.226609	9.87472	5.36e-23	8.36e-21
RNF128	82.0017	3.9484	0.402045	9.82081	9.16e-23	1.42e-20
PDLIM3	278.799	3.02075	0.307639	9.81912	9.32e-23	1.43e-20
CTSC	554.556	3.32569	0.339576	9.79365	1.2e-22	1.78e-20
FMNL2	3359.59	1.41845	0.145206	9.76847	1.54e-22	2.25e-20
B4GALT6	651.761	1.5669	0.16135	9.71119	2.7e-22	3.9e-20
HOXB2	1302.58	1.59752	0.164973	9.68353	3.54e-22	4.98e-20
EHD4	1672.77	1.15446	0.120031	9.618	6.71e-22	9.32e-20
DNM1	795.779	3.33684	0.347624	9.59898	8.07e-22	1.11e-19
KIF5A	37.6065	3.1364	0.326851	9.59583	8.32e-22	1.14e-19
ILDR2	26.5871	6.16098	0.642943	9.58247	9.48e-22	1.27e-19
PLXDC1	462.453	3.37808	0.353131	9.56607	1.11e-21	1.48e-19
SHC3	132.233	4.83071	0.506675	9.53415	1.51e-21	1.96e-19
TBX3	1614.96	1.93856	0.203549	9.5238	1.67e-21	2.14e-19
POU2F2	763.454	4.00182	0.421438	9.49564	2.19e-21	2.74e-19
PRKX	280.305	1.06005	0.111774	9.4839	2.45e-21	3.04e-19
ST6GAL2	121.528	6.05314	0.638893	9.47442	2.68e-21	3.31e-19
CHN1	1015.88	2.00174	0.212006	9.44191	3.66e-21	4.47e-19
RAB3B	3352.08	1.60598	0.170555	9.41622	4.68e-21	5.65e-19
SEMA6A	248.856	4.18055	0.445361	9.38688	6.18e-21	7.3e-19
LPAR3	26.5712	5.65595	0.60259	9.38607	6.23e-21	7.31e-19
NR2F1	744.117	1.56488	0.166805	9.38152	6.5e-21	7.59e-19
SMYD3	1308.8	2.27641	0.243909	9.333	1.03e-20	1.2e-18
PLAUR	2896.66	1.81201	0.194746	9.30446	1.35e-20	1.55e-18
SSR3	14505	1.49013	0.160293	9.29629	1.45e-20	1.66e-18
TSHZ3	1074.74	1.20871	0.130237	9.28087	1.68e-20	1.89e-18
SMAGP	782.238	1.33257	0.14376	9.26946	1.87e-20	2.07e-18
LINC01605	175.069	2.42222	0.261693	9.25595	2.12e-20	2.34e-18
RGS17	110.52	2.93615	0.317438	9.24955	2.25e-20	2.46e-18
WNK4	129.864	4.39513	0.475902	9.23538	2.57e-20	2.78e-18
DRP2	266.429	2.61695	0.2837	9.22435	2.85e-20	3.06e-18
BMP4	637.094	2.17861	0.236375	9.21674	3.06e-20	3.27e-18
TPBG	4218.8	1.18475	0.128755	9.20161	3.53e-20	3.73e-18
SERTAD4-AS1	266.575	1.95946	0.213565	9.17502	4.51e-20	4.71e-18
TLL2	174.875	3.02372	0.329659	9.17228	4.63e-20	4.79e-18
ADGRG6	223.696	3.60255	0.392772	9.17213	4.64e-20	4.79e-18
GAPLINC	42.9161	3.28623	0.358912	9.15608	5.38e-20	5.53e-18
ARHGAP18	1321.46	1.92634	0.210576	9.14796	5.8e-20	5.93e-18
F2R	2645.31	1.2491	0.136633	9.14202	6.13e-20	6.24e-18
DPF3	216.343	2.71079	0.297809	9.10247	8.83e-20	8.82e-18
ABHD2	7314.53	1.6173	0.178029	9.08446	1.04e-19	1.03e-17
DUSP23	443.943	1.62468	0.178899	9.08153	1.07e-19	1.05e-17
MAN1A1	4108.31	1.43998	0.158737	9.07149	1.17e-19	1.15e-17
C3AR1	38.114	3.18806	0.352076	9.05504	1.37e-19	1.33e-17
TNFRSF10D	2822.59	1.47292	0.162859	9.04417	1.51e-19	1.45e-17
SLC35F2	350.159	2.49132	0.275788	9.03347	1.66e-19	1.59e-17
KCNAB1	202.44	2.65407	0.294194	9.02148	1.86e-19	1.76e-17
CMTM8	176.052	2.4776	0.2754	8.99636	2.33e-19	2.19e-17
LRRC15	3668.38	2.72039	0.303281	8.96987	2.97e-19	2.76e-17
RGS10	436.611	1.25096	0.139758	8.95087	3.53e-19	3.25e-17
PTPRN	274.875	4.15266	0.463947	8.95073	3.53e-19	3.25e-17
ARHGAP22	4195.59	2.29958	0.257296	8.93749	3.98e-19	3.62e-17
ADAMTS14	1599.57	3.10235	0.347184	8.93574	4.04e-19	3.66e-17
RAC3	121.959	1.95536	0.219839	8.89451	5.87e-19	5.27e-17
FJX1	880.695	1.53856	0.173105	8.88801	6.22e-19	5.54e-17
PARD6G	310.701	1.83329	0.206441	8.88048	6.66e-19	5.9e-17
APBA1	430.822	1.45705	0.164097	8.87919	6.73e-19	5.95e-17
DIRC3	44.2259	2.36585	0.267898	8.83117	1.04e-18	8.96e-17
RNF125	72.8326	2.08078	0.236006	8.81663	1.18e-18	1.01e-16
FABP5	1019.84	2.79006	0.316814	8.80662	1.29e-18	1.1e-16
GALNT10	11060.6	1.03928	0.118124	8.79825	1.39e-18	1.17e-16
AC131571.1	16.5599	5.31333	0.605366	8.77705	1.68e-18	1.41e-16
DOP1B	1375.85	1.20936	0.137888	8.77065	1.78e-18	1.48e-16
SPRED1	2943.86	1.29363	0.147731	8.75666	2.01e-18	1.67e-16
FABP4	39.0421	4.63054	0.529148	8.75093	2.12e-18	1.73e-16
MAP4K4	28691.5	1.76962	0.202225	8.75078	2.12e-18	1.73e-16
AC114811.2	29.1717	2.64295	0.30276	8.72951	2.56e-18	2.08e-16
MECOM	412.253	1.62534	0.186238	8.7272	2.61e-18	2.11e-16
EHD3	1421.05	1.15883	0.132845	8.72321	2.7e-18	2.18e-16
KLHL4	54.1807	3.60347	0.416297	8.656	4.89e-18	3.83e-16
GDNF	1015.77	1.99007	0.229976	8.65337	5e-18	3.9e-16
OSBPL6	519.918	1.2973	0.15006	8.64525	5.37e-18	4.12e-16
TFEB	167.238	1.53552	0.178088	8.62224	6.57e-18	4.97e-16
SINHCAF	280.731	1.29743	0.150479	8.62197	6.58e-18	4.97e-16
RASEF	193.444	3.31328	0.384906	8.60803	7.43e-18	5.57e-16
AC098864.1	175.291	2.11918	0.24737	8.56685	1.06e-17	7.86e-16
PCDH9	383.363	1.93479	0.227017	8.52267	1.56e-17	1.14e-15
F2RL1	509.073	4.54831	0.538589	8.44486	3.04e-17	2.14e-15
CHST2	1379.07	2.14232	0.25391	8.43734	3.25e-17	2.27e-15
KCNN4	854.806	2.40784	0.285768	8.42585	3.58e-17	2.46e-15
CELSR1	728.314	2.47942	0.294429	8.42111	3.73e-17	2.54e-15
CITED4	333.804	2.24643	0.266853	8.41826	3.82e-17	2.58e-15
AC020571.1	17.0268	3.557	0.423379	8.40146	4.41e-17	2.96e-15
CTNNBIP1	783.979	1.38087	0.16474	8.38213	5.2e-17	3.47e-15
SH2D5	178.76	2.50366	0.299002	8.37336	5.6e-17	3.73e-15
CDH4	502.291	2.67692	0.320253	8.35875	6.34e-17	4.19e-15
COL13A1	205.499	2.77809	0.332538	8.35421	6.59e-17	4.33e-15
MIR31HG	134.731	1.59984	0.192005	8.33232	7.93e-17	5.13e-15
SPRED3	606.738	1.64382	0.197565	8.3204	8.77e-17	5.63e-15
CLU	9284.27	2.36882	0.284875	8.31528	9.15e-17	5.86e-15
NR2F1-AS1	344.195	1.08114	0.130308	8.2968	1.07e-16	6.74e-15
ADTRP	56.2002	2.84111	0.342963	8.28402	1.19e-16	7.42e-15
PAX6	11.9366	5.70495	0.69017	8.26601	1.39e-16	8.58e-15
DOCK10	2572.37	1.50974	0.182852	8.25662	1.5e-16	9.26e-15
IGF2BP3	183.493	3.67744	0.446009	8.24522	1.65e-16	1.01e-14
AC091182.2	45.4244	2.46567	0.299813	8.22403	1.97e-16	1.19e-14
SUGCT	749.322	1.82044	0.221692	8.21155	2.18e-16	1.32e-14
AC016397.2	89.8474	2.14686	0.262109	8.19074	2.6e-16	1.54e-14
SIPA1L3	1514.52	1.55266	0.190157	8.16516	3.21e-16	1.88e-14
MIAT	278.159	3.28103	0.402033	8.16109	3.32e-16	1.94e-14
ETV5	1763.04	1.07058	0.131208	8.15941	3.37e-16	1.96e-14
CASS4	33.7476	3.60888	0.443889	8.13013	4.29e-16	2.47e-14
SLC16A2	2003.44	1.25765	0.154742	8.12742	4.39e-16	2.52e-14
NRP1	11419	1.25898	0.155164	8.11388	4.9e-16	2.79e-14
LINC01711	114.437	2.4315	0.301545	8.06349	7.41e-16	4.12e-14
ENOX1	393.566	2.00122	0.248741	8.04538	8.6e-16	4.71e-14
SLC35F4	28.4088	5.81908	0.723289	8.0453	8.6e-16	4.71e-14
GDNF-AS1	205.539	1.45555	0.180995	8.04191	8.84e-16	4.82e-14
PRICKLE1	585.622	1.70344	0.21217	8.02867	9.85e-16	5.33e-14
LOXL4	4007.76	2.71118	0.337824	8.0254	1.01e-15	5.46e-14
TSPAN13	433.921	2.40196	0.300758	7.98636	1.39e-15	7.41e-14
NTM	4999.29	1.79041	0.224328	7.98122	1.45e-15	7.7e-14
NTSR1	313.634	6.32281	0.792647	7.97683	1.5e-15	7.96e-14
SEMA5A	4626.28	1.39566	0.176414	7.91129	2.55e-15	1.32e-13
LINC01705	281.286	4.8334	0.612231	7.89474	2.91e-15	1.5e-13
IGFL3	5.21321	6.16759	0.781404	7.89296	2.95e-15	1.51e-13
CXADR	24.9395	5.41003	0.685514	7.89193	2.98e-15	1.52e-13
SLC20A1	10828.3	1.84619	0.23414	7.88499	3.15e-15	1.6e-13
BCAR3	1872.75	1.09422	0.138793	7.88384	3.17e-15	1.61e-13
KIF13B	590.338	1.39548	0.177011	7.88361	3.18e-15	1.61e-13
CELF2	843.894	2.3761	0.301672	7.87642	3.37e-15	1.71e-13
PSD4	212.172	1.8554	0.235612	7.87481	3.41e-15	1.72e-13
[truncated: 824 more rows]
