# Supplementary material for: Differential effects of fetal bovine serum and human platelet lysate on mesenchymal stromal cell-mediated support of hematopoietic stem/progenitor cells: a functional and transcriptomic analysis
Source: Stem Cell Res Ther. 2025 Nov 29;17:6. doi: 10.1186/s13287-025-04835-z (PMC12771711; doi:10.1186/s13287-025-04835-z)
Supplement: Supplementary file 3 — Supplementary Material 3. DEG_DirectFBS_vs_DirecthPL.xlsx – Differential Expressed Genes between Direct FBS-MSC and Direct hPL-MSC. Includes gene name, baseMean (mean of normalized counts of all samples, normalizing for sequencing depth), log2FoldChange (base 2 logarithm of the fold change between Direct FBS and Direct hPL), lfcSE (standard error estimate for the log2 fold change estimate), stat (Wald statistic), pvalue, and padj (p-value adjusted for multiple testing). [file 13287_2025_4835_MOESM3_ESM.xlsx]

## Sheet: Sheet1
Additional File 2:Differential Effects of Fetal Bovine Serum and Human Platelet Lysate on Mesenchymal Stromal Cell-mediated Support of Hematopoietic Stem/Progenitor Cells: A Functional and Transcriptomic Analysis Maria Catarina Carreira, André Branco, Miguel Casanova, Carolina Smet, Cláudia Lobato da Silva, and Ana Fernandes-Platzgummer * * Corresponding author: ana.fernandes@tecnico.ulisboa.pt
Geneset of genes encoding factors previously reported to impact the expansion of HSPC
GENE
JAG1
JAG2
DLL1
DLL2
DLL3
DLL4
VCAM1
ICAM1
CD44
WNT1
WNT2
WNT2B
WNT3
WNT3A
WNT4
WNT5A
WNT5B
WNT6
WNT7A
WNT7B
WNT8A
WNT8B
WNT9A
WNT9B
WNT10A
WNT10B
WNT11
WNT16
BMP1
BMP2
BMP3
BMP4
BMP5
BMP6
BMP7
BMP8A
BMP8B
BMP10
BMP15
TGFB1
TGFB2
TGFB3
SMAD1
SMAD2
SMAD3
SMAD4
SMAD5
SMAD6
SMAD7
FGF1
FGF2
FGF3
FGF4
FGF5
FGF6
FGF7
FGF8
FGF9
FGF10
FGF16
FGF17
FGF18
FGF19
FGF20
FGF21
FGF22
FGF23
FGFR2
ANGPT1
ANGPT2
ANGPT4
ANGPTL1
ANGPTL2
ANGPTL3
ANGPTL4
ANGPTL6
ANGPTL5
IL1A
IL1B
IL1F10
IL1RA
IL2
IL3
IL4
IL5
IL6
IL7
IL8
IL9
IL10
IL11
IL12A
IL12B
IL12RB1
IL12RB2
IL13
IL15
IL16
IL17A
IL17B
IL17C
IL17D
IL17E
IL17F
IL18
IL19
IL20
IL21
IL22
IL23A
IL23R
IL24
IL25
IL26
IL27
IL28A
IL28B
IL29
IL31
IL32
IL33
IL34
EPHA1
EPHA2
EPHA3
EPHA4
EPHA5
EPHA6
EPHA7
EPHA8
EPHA10
EPHB1
EPHB2
EPHB3
EPHB4
EPHB6
ITGA1
ITGA2
ITGA2B
ITGA3
ITGA4
ITGA5
ITGA6
ITGA7
ITGA8
ITGA9
ITGA10
ITGA11
ITGAV
ITGB1
ITGB2
ITGB3
ITGB4
ITGB5
ITGB6
ITGB7
ITGB8
IGF1
IGF2
IGFBP1
IGFBP2
IGFBP3
IGFBP4
IGFBP5
IGFBP6
KITLG
TPO
LIF
CSF2
SPP1
OPN3
IBSP
MGP
VEGFA
VEGFB
PGF
VEGFC
VEGFD
CXCL12
KLF2
KLF3
KLF4
KLF5
KLF6
KLF7
KLF8
KLF9
KLF10
KLF11
KLF12
KLF13
KLF15
KLF16
KLF17
OSTF1
XBP1
IRF1
IRF2
IRF3
IRF5
IRF6
IRF7
IRF9
HIF1A
HIF1AN
HGF
CCL1
CCL2
CCL3
CCL3L1
CCL3L3
CCL4
CCL4L1
CCL4L2
CCL5
CCL7
CCL8
CCL11
CCL13
CCL14
CCL15
CCL16
CCL17
CCL18
CCL19
CCL20
CCL21
CCL22
CCL23
CCL24
CCL25
CCL26
CCL27
TNFSF4
TNFSF5
TNFSF6
TNFSF7
TNFSF8
TNFSF9
TNFSF10
TNFSF11
TNFSF12
TNFSF13
TNFSF13B
TNFSF14
TNFSF15
DKK1
DKK2
DKK3
SFRP1
SFRP2
SFRP4
CDH2
CDH3
CDH5
CDH11
CDH15
PTGES
PTGES2
PTGES3
PTGS1
PTGS2
PTGER1
PTGER2
PTGER3
PTGER4
EBF2
BGLAP
RUNX2
THPO
PTH1R
ANXA2
AKT1
SP7
COL1A1
MMP14
ADGRE1
WIF1
NES
BMPR1A
JAM2
ITGAM
ADIPOQ
DICER1
ALPL
DCN
THY1
SBDS
PDGFRA
CXCL5
SLIT2
ENG
PDGFRB
LY6G6D
TDGF1
AGRN
IL2RG
NGFR
AIF1
TNFRSF11B
AGTR2
KDR
PDGFB
NOV
LEPR
FLT3LG
CSF1R
NANOG
CXCL14
GFAP
SHH
GJA1
ALCAM
GJC1
SIGLEC1
NCAM1
DHH
ADRB3
CSF3R
CEBPA
CADM1
PPARG
TIMP3
CELSR2
PLVAP
ACTA2
RUNX1
CSF3
PTN
ACKR1
PF4
